# Supplementary material for: Symptom profiles and health-related quality of life in Korean adults with post-acute sequelae of SARS-CoV-2 infection (PASC): A latent profile analysis
Source: PLoS One. 2026 Jun 16;21(6):e0351506. doi: 10.1371/journal.pone.0351506 (PMC13271443; doi:10.1371/journal.pone.0351506)
Supplement: S1 Data — (XLSX) [file pone.0351506.s001.xlsx]

## Sheet: data
Sym_C	LT1	LT2	LT3	LT4	LT5	LT6	LT7	LT8	LT9	LT10	LT11	LT12	LT13	LT14	LT15	LT16	LT17	LT18	LT19	LT20	LT21	LT22	LT23	LT24	LT25	LT26	Sym_Dis	Life-1	Life-2	Life3A	Life3B	Life3C	Lfe3D	Life3E	Life3F	Life3G	Life3H	Life3I	Life3J	Life4A	Life4B	Life4C	Life5A	Life5B	Life5C	Life6	Life7	Life 8	Life9A
1	3	3	3	2	4	2	1	1	1	3	1	3	1	1	1	1	2	1	2	2	2	1	1	1	1	1		80	40	100	100	100	100	100	100	100	100	100	100	60	60	60	60	60	60	40	50	60	60
2	4	2	1	1	1	1	1	1	1	1	1	1	1	1	1	1	1	1	1	1	1	1	1	1	1	1	1	60	60	100	100	100	100	100	100	100	100	100	100	60	60	60	40	60	60	40	33	40	40
1																								3				60	20	100	100	100	100	100	100	100	100	100	100	100	100	100	100	100	100	20	17	20	100
2	4	3	1	1	2	1	1	1	2	2	2	2	1	1	1	1	1	1	1	1	1	1	1	1	1	1	1	60	60	100	100	100	100	100	100	67	67	100	100	60	60	80	60	60	80	40	50	40	60
1	4	4	1	1	1	1	1	1	4	4	4	3	3	4	3	2	1	1	3	2	3	1	2	5	3	2		80	60	67	100	67	100	67	67	67	67	100	100	100	100	100	100	100	100	20	67	40	80
2		2		3	3		2		2																		1	40	20	67	100	100	67	100	100	100	100	100	100	100	80	80	100	80	80	40	33	20	60
2	2	1	1	2	2	2	1	1	1	1	1	1	1	1	2	1	1	1	1	2	1	1	1	1	1	1	1	60	20	100	100	100	100	100	100	100	100	100	100	100	100	100	100	100	100	20	67	60	40
2	2	2	1	1	3	2	3	1	1	2	1	2	1	2	2	2	1	1	3	1	2	1	1	2	1	1	1	40	60	67	100	67	100	100	67	67	100	100	100	80	80	80	80	80	80	60	33	40	80
2	2	2	1	1	4	1	1	1	2	1	1	1	1	1	1	1	1	1	1	1	1	1	1	1	1	1	1	80	20	100	100	100	67	67	100	100	100	100	100	80	80	100	100	100	100	20	67	40	60
2	3	3	2	2	3	3	1	1	1	2	2	1	1	2	2	1	1	1	2	1	1	1	1	2	2	1	2	80	60	100	100	100	100	100	100	100	100	100	100	100	100	100	80	80	80	20	50	40	80
1	2	2	1	2	4	2	3	2	2	2	3	2	2	4	4	2	2	2	2	2	2	2	4	2	2	2		80	60	67	67	67	33	33	67	33	67	67	100	60	60	40	60	60	60	20	83	40	60
1	4	3	1	1	1	2	1	2	3	3	3	3	3	1	1	1	1	1	1	3	3	1	3	1	3	2		40	60	33	67	67	100	100	67	67	100	100	100	60	60	60	80	80	80	40	67	40	60
2	4	4	3	1	2	3	1	1	1	1	1	1	1	1	1	1	2	2	1	1	1	1	1	1	1	1	1	40	60	100	100	100	100	100	100	100	100	100	100	100	100	100	100	100	100	20	17	20	100
1	1	1	1	1	1	1	1	1	1	1	1	1	1	1	1	1	1	1	1	1	1	3	1	1	1	1		60	40	100	100	100	100	100	100	100	100	100	100	100	100	100	100	100	100	20	33	20	60
2	2	1	1	1	1	1	1	1	1	1	1	1	1	1	1	1	1	1	1	1	1	1	1	1	1	1	1	80	40	67	100	67	100	100	67	67	100	100	100	80	80	80	100	100	100	40	33	40	80
2	3	3	3	3	3	3	3	3	3	3	1	1	4	1	1	1	1	1	1	3	1	1	1	1	1	1	1	60	60	100	100	100	100	100	100	100	100	100	100	100	100	100	100	100	100	20	50	20	60
2	3	3	3	1	3	3	1	1	1	3	1	1	4	1	1	1	1	1	3	4	4	1	1	1	1	1	1	60	60	100	100	100	100	100	100	100	100	100	100	80	80	80	80	80	80	20	50	20	60
1	4	3	2	2	3	2	3	2	1	2	2	3	3	3	4	2	1	1	3	1	1	3	2	1	2	2		60	100	67	100	67	67	67	33	67	67	100	100	40	40	60	60	40	40	40	100	80	60
1	4	1	2	1	4	2	1	1	1	4	1	3	1	1	1	1	1	1	1	3	3	1	1	1	1	1		80	80	67	100	100	100	100	100	100	100	100	100	80	60	80	80	80	80	40	67	40	60
2	4	4	2	1	3	2	2	1	2	3	3	1	1	2	2	1	2	1	1	3	3	3	3	1	1	1	1	60	40	100	100	100	100	100	100	100	100	100	100	80	80	80	80	80	80	20	17	20	100
2	3								3																		1	60	60	100	100	100	100	100	100	100	100	100	100	80	80	80	80	80	80	20	17	20	80
1	4	3	2	1	1	2	1	1	3	2	2	1	2	1	1	1	1	1	1	3	1	1	2	3	2	1		80	80	33	67	67	67	67	33	33	33	67	100	40	60	40	40	40	60	60	50	60	100
2	3	2	1	1	1	1	1	1	1	1	1	1	1	1	1	1	1	1	1	4	1	1	1	1	1	1	1	60	20	67	100	100	100	100	100	100	100	100	100	100	100	100	100	100	100	20	17	20	60
2					2										2												1	60	60	100	100	100	100	100	100	100	100	100	100	100	100	100	100	100	100	20	17	20	80
2				1	2								1														1	40	60	100	100	100	100	100	100	100	100	100	100	100	60	100	100	80	100	40	17	20	40
1	4	3		2	2																							40	80	100	100	100	100	100	100	100	100	100	100	60	60	60	60	60	60	60	33	60	80
2	2				3																						2	60	60	67	100	100	100	100	100	100	100	100	100	80	80	80	80	60	80	40	33	40	20
2					1																						1	60	60	100	100	100	100	100	100	100	100	100	100	100	100	100	100	100	100	20	17	20	100
2	3	3	3	1	3	3	1	1	1	2	2	2	1	1	3	1	3	1	1	1	3	1	1	1	1	1	1	40	40	100	100	100	100	100	67	67	100	100	100	100	100	100	100	100	100	20	17	20	40
2	5	5	2	4	2	2	2	4	4	3	5	3	3	4	3	3	4	4	4	3	3	3	5		3	3	1	40	60	67	100	100	67	100	100	67	100	100	100	60	60	60	60	60	60	40	33	40	20
2	1																										1	60	60	100	100	100	100	100	100	100	100	100	100	100	100	100	100	100	100	20	17	20	40
2	3	2	3	1	3	2	1	1	1	2	1	2	1	1	2	1	1	1	1	1	2	1	1	1	1	1	1	40	20	100	100	100	100	100	100	100	100	100	100	100	100	100	100	100	100	20	33	20	80
2	4	4	1	1	3	2	1	1	2	2	2	2	1	1	2	1	1	1	1	1	1	1	1	1	2	2	2	80	20	67	100	67	100	100	100	67	100	100	100	100	40	60	100	60	80	40	33	40	100
2	2	3	2	3	3	3	2	3	3	3	3	2	2	2	2	2	2	2	2	3	3						2	60	60	67	100	67	67	67	33	67	67	33	67	40	40	60	60	80	80	40	50	40	60
1										3			3								2							60	80	67	67	67	67	67	67	67	67	67	67	60	60	60	60	60	60	60	50	60	80
2		3		4	3			2		2		1													2	2	3	80	80	67	100	67	67	100	67	67	100	100	100	80	60	40	60	60	60	60	50	60	80
2	3	3	1	1	1	1	1	1	2	1	1	3	1	1	1	1	1	1	1	1	1	1	1	2	1	1	1	60	40	100	100	100	100	100	100	100	100	100	100	60	100	100	100	100	100	20	33	20	100
2	1	1	1	3	3	4	3	1	1	1	1	1	1	1	1	1	1	1	1	1	1	1	1	1	1	1	4	60	80	100	100	100	100	100	100	100	100	100	100	100	100	100	100	100	100	20	67	60	100
2	1	1	1	1	4	4	1	1	1	1	1	1	1	1	1	1	1	1	1	1	1	1	1	3	3	1	1	60	60	67	100	67	100	100	100	100	100	100	100	60	80	60	80	80	80	20	33	20	40
2	5	5	2	2	2	2	2	2	5	5	5	5	5	4	2	4	1	4	2	1	1	1	1	5	5	5	1	40	20	33	33	67	100	100	33	67	67	33	33	40	40	20	20	40	40	60	50	40	80
2	4	3	1	1	2	4	1	1	1	4	1	1	1	1	1	1	1	1	1	1	1	1	1	1	1	1	1	40	60	67	67	67	67	67	33	33	33	33	33	80	80	80	60	60	80	20	17	20	80
2					1																						1	60	60	100	100	100	100	100	100	100	100	100	100	100	100	100	100	100	100	40	50	20	60
2	4	3	1	1	2	2	2	2	3	2	3	2	2	2	2	1	1	1	3	3	3	1	1		3	3	1	60	40	100	100	100	100	100	100	100	100	100	100	40	40	60	80	80	80	20	50	20	40
2	5	4	5	5	5	5	5	4	4	5	4	4	3	3	2	4		2	2	4	4	2	1	1	5	5	1	100	80	67	100	100	100	100	100	100	100	100	100	100	100	100	60	60	60	60	33	40	60
	1	1	1		1	1	1	1																				60	60	67	67	67	33	33	67	67	67	67	33	20	20	20	20	20	20	60	33	40	20
2	2				4					2																	2	60	60	67	100	67	100	100	100	100	100	100	100	80	80	80	80	80	80	20	33	20	60
1					3	4																						60	40	100	100	100	100	100	100	100	100	100	100	100	100	100	100	100	100	20	17	20	20
1	4	2	1	1	2	3	1	2	1	3	4	1	4							3	4			2				80	100	67	100	100	100	67	100	67	100	100	100	60	60	80	80	80	80	40	50	60	80
2	2	2	4	1	4	5	1	1	1	4	1	3	1	1	1	1	3	1	1	1		1	1	1	1	1	1	40	20	100	100	100	100	100	100	100	100	100	100	100	100	100	100	100	100	20	33	20	20
2	4	1	4	4	4	4	3	1	1	3	1	1	1	1	1	1	3	1	1	1	1	1	1	2	1	1	1	40	60	67	100	67	100	100	67	100	100	100	100	60	80	60	80	80	80	20	67	40	60
2	3	2			4		3																				1	60	60	67	100	100	100	100	67	67	67	67	100	60	80	80	60	80	100	40	33	40	80
2	3	4	3	3	4	4													3								1	60	80	67	100	100	100	100	100	67	67	100	100	60	40	60	60	60	60	40	67	60	60
2	4		2	4	4	3							2								2						2	60	80	33	100	67	100	100	67	67	100	100	100	60	60	80	80	60	80	40	100	80	100
2	2	2	2	1	2	1	2	2	2	2	2	2	2	1	1	1	1	1	1	1	1	2	1		2	2	1	60	80	67	67	100	100	100	100	100	100	100	100	80	80	80	80	80	80	20	50	40	20
1					2		2	2													2					2		80	40	67	100	67	100	100	100	100	100	100	100	100	100	100	80	80	100	20	33	40	60
1	5	5	5	5	5	5		5	5	5	5	5	5	4	3	5	5	5	5	5	5	5	3	3	5	5		100	100	33	33	33	67	100	33	33	67	100	67	20	20	20	20	20	20	60	100	100	100
2	2	1	1	3	1	2	1	1	1	1	1	1	1	1	1	1	1	1	1	1	2	1	3	3	1	1	1	80	60	67	100	100	100	100	100	100	100	100	100	100	100	100	100	100	100	20	50	20	60
2	5	5	5	2	3	4	3	1	1	5	5	5	3	2	2	1	1	1	5	3	4	1	1	1	1	1	1	40	20	100	100	100	100	100	100	100	100	100	100	100	100	100	100	100	100	40	50	40	100
2	3	3	1	2	3	3			3		3	5							3		3						2	80	40	67	100	100	100	100	100	100	100	100	100	60	60	60	60	60	60	60	83	40	100
2					2	2																					1	40	60	100	100	100	100	100	100	67	100	100	100	60	60	80	100	100	100	20	33	40	60
2	3	3	2	2	4	3	1	1	1	3	3	2	1	1	1	1	1	2	2	2	2	1	1	1	3	3	1	40	20	33	67	67	100	100	67	67	100	100	100	80	80	80	60	60	60	40	17	20	40
2					3																						1	60	60	100	100	100	100	100	100	100	100	100	100	100	100	100	100	100	100	20	50	40	100
2	4	4	4	1	3	4	3	2	4	4	2	1	1	4	5	1	2	1	4	2	5	1	1	1	1	4	1	60	60	67	100	100	100	100	100	100	100	100	100	100	100	100	100	100	100	20	17	20	60
2	4	4			3				3		3											4					1	80	80	67	67	67	100	100	67	67	67	100	100	60	60	60	60	60	40	60	50	60	60
2	3	3							3	3																	2	40	60	100	100	100	100	100	100	100	100	100	100	100	100	100	100	100	100	20	33	20	40
2						2																					1	60	60	67	100	67	100	100	67	100	100	100	100	100	100	100	100	100	100	20	17	20	40
2					2	2																					1	80	100	33	33	33	33	33	33	33	33	33	67	60	80	40	60	60	40	40	50	60	100
1	2																											20	40	100	100	100	100	100	100	100	100	100	100	100	100	100	100	100	100	20	50	40	40
2	5	5	5	2	3	4	3	1	1	5	5	5	3	2	2	1	1	1	5	3	4	1	1	1	1	1	1	40	20	100	100	100	100	100	100	100	100	100	100	100	100	100	100	100	100	40	50	40	100
2	1	1	2	1	1	2	1	1	1	2	2	1	1	2	2	1	1	1	1	1	2	1	1	1	1	1	1	60	60	100	100	100	100	100	100	100	100	100	100	100	100	100	100	100	100	20	17	20	60
2					3			1																			1	80	80	67	67	67	67	67	67	67	67	67	67	80	80	80	40	40	40	40	50	40	80
2	2	2	1	1	1	1	1	1	2	1	1	1	1	1	1	1	1	1	1	1	1	1	1	1	1	1	1	60	40	100	100	100	100	100	100	100	100	100	100	80	80	80	100	100	100	20	17	20	40
2							1	2																			1	60	60	100	100	100	100	100	100	100	100	100	100	100	100	100	100	100	100	20	33	20	60
1	3	3	1	1	1	1	1	1	1	1	1	1	1	1	1	1	1	1	1	1	1	1	1	1	1	1		60	80	100	100	100	100	100	100	100	100	100	100	100	100	100	100	100	100	20	33	20	40
2	4	3	3	1	4	4	1	1	1	3	1	1	1	1	1	1	1	1	1	3	3	1	1	1	1	1	1	80	80	100	33	67	33	33	33	67	33	33	33	80	60	20	80	60	20	60	67	60	60
1	3	3	4	4	2	3	3	4	3	4	2	4	4	2	2	3	2	3	3	3	3	3	3	3	4	4		80	80	67	67	67	67	67	67	67	100	100	100	100	80	80	80	60	80	40	50	40	80
1	4	5	5	5	4	4	5	5	4	4	4	5	5	4	4	1	2	4	4	2	2	2	5	4	5	5		100	100	33	33	67	33	67	100	67	100	100	67	20	20	20	20	20	20	80	83	100	100
1	1	2	5	1	1	2	1	1	1	1	1	1	2	1	1	1	1	2	1	3	3	1	1	1	1	1		80	60	33	67	100	100	100	67	67	67	67	33	40	40	60	60	60	60	40	50	60	60
1	5	5	5	5	2	4	5	5	5	4	5	5	5	5	5	1	5	5	5	5	5	1	5	5	5	5		100	100	33	67	33	67	100	67	67	100	100	100	20	20	20	20	20	20	80	67	60	100
1	4	4	5	2	1	2	1	2	4	3	1	5	3	1	1	3	1	3	2	5	5	1	3	1	1	1		100	60	33	67	67	67	67	33	33	67	67	100	40	40	40	40	40	40	80	83	80	60
1	3	3	4	1	1	1	2	1	1	4	3	2	1	2	2	1	2	1	1	1	2	1	2	3	1	2		80	40	100	100	100	100	100	100	100	100	100	100	40	40	40	80	80	80	40	67	60	60
1	5	5	5	5			5	5	5		5	5	5					5	5		5		5		5	5		100	40	33	33	67	100	100	67	100	100	100	100	60	60	60	80	80	80	80	50	60	80
1	4	4	2	3	1	5	1	1	1	2	2	3	3	1	1	5	5	3	5	1	1	1	4	1	5	5		100	100	33	100	67	100	100	100	33	67	100	100	20	20	20	20	20	20	100	83	80	100
1	2	2							2			2													2	2		80	80	33	67	67	67	67	33	67	100	100	100	40	40	40	60	60	60	40	50	60	80
1	4	4		4				1	4		3														4	4		80	40	67	67	67	100	100	100	100	100	100	100	80	80	80	40	40	40	80	67	40	100
1	3	3	1	1	1	1	4	5	5	5	4	5	1	1	1	5	3	2	4	4	4	1	1	1	3	5		100	100	33	67	33	67	100	100	33	100	100	100	60	40	60	40	40	60	80	83	80	80
1	3	3	4	4			5	4	4	4	1	4	4			3	3	3	3	3	4				4	4		100	100	33	33	67	67	67	67	67	67	67	67	20	20	20	20	20	20	80	83	100	100
1	5	5	4	2	2	3	3	4	5	3	3	3	3	1	1	3	2	2	1	3	3	3	4	3	4	4		100	60	33	33	67	67	67	67	67	67	100	100	40	40	40	40	40	20	80	67	80	100
2	5	5	3	3	1	1	1	1	1	1	1	1		1	1	1	1	1	1	1	1	1	1	1	1	1	1	20	20	100	100	100	100	100	100	100	100	100	67	100	100	100	100	100	100	20	17	20	100
1	2																											60	80	67	67	67	67	67	67	67	67	67	67	60	40	80	60	60	60	40	50	80	60
1	4	4	4	4	4	4	4	4	4	4	4	4	4	4	4	4	4	4	4	4	4	4	4	4	4	4		100	100	33	33	33	33	33	33	33	33	33	33	20	20	20	20	20	20	80	100	100	100
1	5	4		4			5	5		5		5														5		100	100	33	100	100	100	100	100	100	67	100	100	40	60	20	20	20	20	80	83	60	100
1	5	5	1	1	2	2	2	2	5	3	2	1	1	1	1	1	4	5	3	2	2	1	5	3	5	5		100	80	33	67	33	100	100	67	33	33	67	100	20	20	40	20	20	40	80	67	80	100
2	3				2	2																					1	80	80	67	100	67	100	100	67	100	100	100	100	40	60	60	80	80	60	40	50	20	80
1	4	4	3	3	2	1	2	4	4	4	2	4	4	1	1		1	1	3	3	3	1	4	4	4	4		100	100	33	67	67	67	100	100	100	100	100	100	60	60	60	40	40	40	60	67	60	100
1	4	4		1	1	4	3	4	1	2	4	4	4									5		5	5	5		80	40	33	67	33	33	67	67	33	33	33	100	20	20	20	20	20	20	100	83	100	100
1	4	4	2	3			2	4	4	4	5		4									3	2		4	4		100	100	33	67	67	67	100	67	33	67	100	67	20	20	20	20	20	20	100	100	80	100
1	4	4	2	4	4	2	4	4	4	4	4	4	3	4	4	3	4	4	2	3	2	1	4	3	4	4		100	100	67	67	33	67	67	67	67	67	67	100	20	20	20	20	20	20	100	100	100	100
2	3	3	4	4	4	4	4	4	4	3	2	3	1	4	4	1	2	2	2	1	1	1	1	4	1	2	3	60	80	67	100	100	100	100	100	100	100	100	100	80	80	80	80	80	80	20	83	60	80
1																								5			1	80	60	67	100	100	100	100	100	67	100	100	100	60	60	80	60	60	60	60	67	60	100
2																											1	20	60	67	100	100	100	100	100	100	100	100	100	80	80	100	100	100	100	20	50	20	40
2	2												3							3	3						2	80	60	33	100	67	100	100	100	100	100	100	100	80	80	100	100	100	100	20	50	60	80
2	1	1				1								1													2	80	40	67	100	100	100	100	100	100	100	100	100	60	60	60	60	60	60	40	50	40	80
2	1	2	1	2	4	1	3		1				1						1								4	60	20	67	67	67	67	67	67	33	33	33	33	60	40	40	40	40	40	40	33	80	40
1						5																						40	40	67	100	100	100	100	67	100	100	100	100	100	100	100	100	100	100	20	33	40	80
1	4	4	1	1	1	1	1	1	3	1	3	1	1	1	1	1	1	1	5	3	3	1	1	1	1	1		40	60	100	100	100	100	100	100	100	100	100	100	100	100	100	100	100	100	20	17	20	40
2	4	3	1	3	4	2	3	1	3	1	1	1	1	1	1	1	1	1	1	3	3	1	1	1	1	1	1	80	60	100	100	100	100	100	100	100	100	100	100	80	80	80	100	100	100	20	50	40	100
1	5			4	4	5	4		4		5									5				5				60	60	67	100	67	100	100	67	67	100	100	100	100	100	100	60	60	60	60	83	80	80
2																											1	20	20	100	100	100	100	100	100	100	100	100	100	100	100	100	100	100	100	20	17	20	20
1	4	4	2	4	1	1	3	4	4	3	2	2	1	1	1	1	1	1	1	2	2	1	1	1	2	2		100	100	33	67	67	67	100	100	100	67	100	100	20	20	20	40	40	40	60	67	60	100
1	5	5	2	3	1	1	1	3	4	4	2	4	3	5	5	1	1	1	1	3	3	1	1	5	3	4		80	100	33	67	33	67	100	100	33	67	100	100	20	20	60	40	20	20	40	67	80	100
2	4	3																									1	40	60	67	100	100	100	100	67	100	100	100	100	60	100	100	60	80	100	20	50	20	100
2	4	4	1	1	1	1	1	1	2	1	2	1	1	1	1	1	1	1	1	1	2	1	1	1	1	1	1	60	60	100	100	100	100	100	100	100	100	100	100	100	100	100	100	100	100	20	17	20	60
2	3	3	1		3	1				1											1						1	40	20	67	100	100	100	100	100	100	100	100	100	100	100	100	100	60	100	20	33	40	40
2																											1	60	60	100	100	100	100	100	100	100	100	100	100	100	100	100	100	100	100	60	17	20	20
2	4	4	3	1	4	4	1	1	1	4	1	3	2	1	1	3	1	1	3	1	1	1	1	1	1	1	1	40	60	100	100	100	100	100	100	100	100	100	100	100	100	100	100	100	100	20	17	20	100
1	2																			3		2						40	80	67	33	33	33	33	67	67	67	67	67	60	60	40	60	40	60	40	83	80	20
1																	4											40	80	67	100	100	100	100	100	67	100	100	100	100	100	100	100	100	100	40	33	40	80
1									4			4	4															40	20	67	33	67	33	33	67	67	67	67	67	60	60	60	80	60	80	40	50	60	40
2	2			5	5									1													2	80	80	67	100	100	100	100	100	100	100	100	100	80	80	80	80	80	80	20	33	20	80
1	5	5		2				3	2		2	2														2		100	100	33	33	33	33	67	100	33	33	67	33	20	20	20	100	100	100	100	100	100	100
2	3	2	1	2	2	3	2	2	3	3	2	2	1	1	1	1	2	1	3	2	2	1	1	1	1	1	1	40	60	67	67	67	33	67	67	33	33	67	67	60	60	60	60	60	60	60	33	40	60
2	3	3	2		3	3	1		1	1	1	1												1			1	60	40	67	100	100	100	100	100	100	100	100	100	80	80	100	60	60	80	40	33	40	80
2	1	2						1		1									1		1						1	60	20	67	100	100	100	100	100	100	100	100	100	100	100	100	100	100	100	20	17	20	40
1	1									3																		80	80	67	67	67	100	100	67	100	100	100	100	60	60	60	60	60	60	40	50	40	60
2	5	5	2	2	3	2	1	1	1	1	1	1	1	1	1	1	1	1	1	1	2	1	1	1	1	2	1	40	60	100	100	100	100	100	100	100	100	100	100	100	100	100	100	100	100	20	17	20	20
2	3	3	4	2	3	3	2	1	1	3	2	2	1	1	2	1	1	1	3	1	3	1	1		2	1	1	40	60	100	100	100	100	100	100	100	100	100	100	80	80	80	80	80	80	20	17	40	20
2	3	4	4	3	4	4	2	3	2	2	3	3	1	1	1	2	1	3	4	4	4	2	1	1	3	2	1	40	60	100	67	67	67	67	67	67	100	100	100	80	80	80	80	80	80	20	50	40	60
2	2	2	1	1	1	1	1	1	1	1	1	1	1	1	1	1	1	1	1	1	2	1	2	1	1	1	1	60	60	67	100	67	100	100	100	100	100	100	100	100	100	100	100	100	100	20	17	20	80
1	5			5	4	5	3	4	4		5		3													5		80	80	33	67	33	67	100	67	33	100	100	100	40	40	60	20	40	40	80	50	60	100
2	4	4	3	4	4	4	4	4	4	4	4	4	1	4	4	1	3	1	4	1	1	1	1	2	3	1	1	80	60	33	67	67	100	100	67	67	67	67	67	40	40	40	60	40	80	80	67	60	100
2	5	5	2	4	5	2	1	1	3	4	1	1	1	2	4	1	1	1	3	1	3	1	1	5	2	2	1	80	80	67	67	67	67	100	67	33	67	100	100	80	60	100	60	80	100	60	67	60	60
1	3	3	3		4	4																						80	80	67	100	67	67	100	100	33	67	100	100	40	60	60	60	60	60	80	83	60	80
2	1	1	1	1	4	3	1	1	1	1	1	1	1	1	1	1	1	1	1	1	1	1	1	1	1	1	1	40	60	67	100	100	100	100	100	100	100	100	100	100	100	100	100	100	100	20	17	20	40
2	3	2				1				1														5			1	60	60	100	100	100	100	100	100	100	100	100	100	100	100	100	100	100	100	20	50	40	80
2	5	4	4	1	2	2	1	1	1	1	1	1	1	1	1	1	1	1	1	1	1	1	1	1	1	1	1	60	60	100	100	100	100	100	100	100	100	100	100	100	100	100	100	100	100	20	17	20	40
1										4																		80	100	100	100	100	100	100	100	100	100	100	100	100	80	80	100	100	100	20	50	20	100
2	3																										1	60	60	67	100	67	67	100	67	67	100	100	100	100	100	100	100	100	100	40	33	20	60
2	4	3	2	1	2	2	1	1	1	2	1	1	1	1	1	1	1	1	1	1	2	1	1	1	1	1	2	60	80	100	100	100	100	100	100	100	100	100	100	100	80	80	80	80	80	20	33	40	60
2	1	3	1	1	2	3	1	1	2	1	1	1	1	1	3	1	1	1	1	1	1	1	1	1	1	1	4	40	20	100	100	100	100	100	100	100	100	100	100	100	100	100	100	100	100	20	17	20	40
2														2													1	60	60	100	100	100	100	100	100	100	100	100	100	100	100	100	100	100	100	20	17	20	40
2	2	3																					3		3		2	80	80	67	67	100	100	100	67	100	67	67	100	60	60	40	80	80	40	40	50	60	60
2																											1	20	60	100	100	100	100	100	100	100	100	100	100	100	100	100	100	100	100	20	17	20	40
2	3	2	2	2	3	2	2	2	2	2	2	2	1	2	2	1	2	1	2	1	1	1	1	1	1	1	1	60	40	100	100	100	100	100	100	100	100	100	100	100	100	100	100	100	100	20	33	20	40
2	2	2	3	1	2	2	1	1	1	1	1	2	1	1	1	1	2	1	2	1	1	1	1	1	1	1	1	40	60	100	100	100	100	100	100	100	100	100	100	100	100	100	100	100	100	20	17	20	40
2						5																					1	40	60	100	100	100	100	100	100	100	100	100	100	100	100	100	100	100	100	20	17	20	20
1	4	4	3	4	1	1	2	5	5	1	5	5	5	1	1	1	3	1	5	3	4	1	1	1	5	5		100	100	33	33	67	100	100	100	67	100	100	100	40	40	40	40	40	40	100	67	80	100
2	1	1	1	3	5	5	1	5	1	3	5	1	5	1	1	1	5	3	1	1	3	1	3	1	1	1	1	80	40	67	100	100	67	100	100	100	100	100	100	80	80	60	80	60	80	40	67	40	80
2	5	5			5	5																					1	40	20	100	100	100	100	100	100	100	100	100	100	40	40	40	40	40	40	80	100	100	100
2																											1	80	80	67	67	100	67	67	67	67	100	100	100	60	60	60	60	60	60	40	50	60	60
2	5	5	1	5	1	1	1	1	3	2	1	1	1	1	1	1	1	1	1	3	1	1	5	1	1	1	3	40	20	33	33	33	33	33	33	33	33	33	67	40	40	60	100	100	60	20	83	100	100
2	5	5	4	2	2	2	1	1	3	3	5	4	1	4	5	1	1	1	5	2	5	3	1	1	5	5	1	80	80	67	100	100	100	67	100	100	100	100	100	80	80	100	80	100	100	80	50	20	60
2	3	3	1	3	4	2	1	1	1	1	1	1	1	1	1	1	1	1	1	1	1	1	1	1	1	1	1	40	60	100	100	100	100	100	100	100	100	100	100	100	100	100	100	100	100	20	17	20	40
2	3	2									2																1	60	60	33	100	100	67	100	67	33	67	100	100	60	100	100	80	100	100	20	17	20	100
1	4			4					4	5	3													3				80	80	33	67	67	67	100	100	67	100	100	100	60	20	80	80	100	100	40	67	60	100
2	1																										1	40	20	100	100	100	100	100	100	100	100	100	100	100	100	100	100	100	100	20	17	20	100
2	3	2	2	2	2	3	1	1	1	1	1	2	2	1	1	1	1	2	1	2	2	3	1	1	1	1	2	80	80	67	100	67	67	100	100	67	100	100	100	100	100	80	100	100	80	40	50	60	80
2																											1	60	60	67	100	67	100	100	100	100	100	100	100	100	100	60	100	100	100	60	67	40	80
2	1	1	1	1	1	2	1	1	1	1	1	1	1	1	1	1	1	1	1	1	1	1	1	1	1	1	2	40	60	67	100	67	67	100	67	100	100	100	100	100	100	80	80	80	80	20	33	20	80
1					2																							60	80	67	67	67	67	33	33	67	33	33	33	60	80	80	80	80	80	20	50	40	80
1								1																				60	60	67	100	100	100	100	100	100	100	100	100	100	100	100	100	100	100	20	17	20	40
1	5	5	5	3	5	3	3	4	5	2	2	1	1	3	3	3	1	1	1	2	3	1	1	1	1	1		100	80	67	67	67	100	100	100	67	100	100	100	100	100	100	100	100	100	60	50	60	100
2	3	2		1	1						1																1	60	60	100	100	100	100	100	100	100	100	100	100	80	80	100	80	80	100	40	33	40	80
2				2	2																						4	60	40	100	100	100	100	67	100	100	100	100	100	80	80	80	80	80	80	20	17	20	60
1	3	3				3		3			3																	60	60	67	100	100	100	100	100	67	100	100	100	80	60	60	80	60	60	60	50	40	60
2	4	4	2	3	2	2	1	2	4	1	1	1	1	4	4	2	1	1	2	1	2	1	2	2	2	2	1	40	40	67	67	67	67	67	67	67	67	67	67	40	40	40	60	40	40	60	67	40	60
2	4	4	1	1	2	2	1	1	2	2	1	1	1	4	4	1	1	1		1	1	1	1	5	1	1	1	60	80	100	100	100	100	100	100	100	100	100	100	100	100	100	100	100	100	20	17	20	40
2					1																						1	60	60	67	100	100	67	67	67	67	67	67	67	80	80	80	100	100	100	20	83	40	100
1	2	2	1	2	1	1	1	2	2	2	1	2	1	1	1	1	1	2	1	1	2	1	1	1	2	1		60	80	67	100	67	100	100	100	100	100	100	100	80	60	60	80	60	60	40	33	20	100
2	1	1	1	1	4	2	1	1	1	1	1	1	1	1	1	1	1	1	1	1	1	1	1	1	1	1	1	60	60	100	100	100	100	100	100	100	100	100	100	100	100	100	100	100	100	20	17	20	100
2	3					1								3													1	60	60	33	100	100	100	100	100	100	100	100	100	100	100	80	80	80	80	40	33	20	80
2	4	4			4	4			4		4	4		4	4				4	4	4				4	4	1	60	40	100	67	33	67	67	100	100	100	100	100	100	100	100	100	100	100	40	50	60	80
2	1	1	1	1	1	1	1	1	1	1	1	1	1	1	2	1	1	1	1	1	1	1	1	1	1	1	3	60	60	67	100	100	100	100	100	100	100	100	100	100	100	100	100	100	100	20	17	20	60
1								1	3	2																		80	80	67	67	67	67	100	33	67	67	100	100	60	60	60	80	80	80	40	50	40	100
2	4	4	3	4	5	5	3	3	4	3	3	5	1	2	2	2	1	1	3	1	2	1	1	1	1	2	2	60	60	67	67	67	100	100	100	100	100	100	100	100	100	100	100	100	100	40	33	20	100
2	3	2	3	1	3	3	1	1		2	1	2	1	3	4	1	1	1	1	1	2	1	1	1	1	1	1	40	20	100	100	100	100	100	100	100	100	100	100	100	100	100	60	80	100	40	17	20	40
2	5	5																									2	40	80	33	67	100	100	100	67	67	67	100	100	80	80	80	80	80	80	40	50	40	80
2	4	4	4	4	4	4	4	4	4	4	4	4	4	4	4	4	4	4	4	4	4	4	4	4	4	4	1	60	80	67	67	67	67	67	67	67	67	67	67	60	60	60	60	60	60	40	33	60	60
2	3	3	3	2	3	4	3	2	3	3	3	2	2	3	2	2	2	2	2	3	3	1	1	3	3	3	1	60	80	67	100	100	100	100	100	100	100	100	100	100	100	80	100	100	100	60	67	60	80
2	1	1	1	1	1	1	1	1	1	1	1	1	1	1	1	1	1	1	1	1	1	1	1	1	1	1	1	40	20	100	100	100	100	100	100	100	100	100	100	100	100	100	100	100	100	20	33	40	20
2														3													3	80	60	100	100	100	100	100	100	100	100	100	100	60	60	80	60	60	100	20	50	60	80
2	3	3							4		4	4															2	60	80	33	100	67	100	100	33	67	100	100	100	80	60	100	80	100	100	40	50	40	80
2	1	1	1			1	1	1		1	1	1		1	1				1	1	1				1		1	80	80	67	67	67	67	67	67	67	100	100	100	60	40	40	40	40	40	60	67	80	40
2			5		5	5			4	5	5										5						1	60	60	100	100	100	100	100	100	100	100	100	100	100	100	100	100	100	100	40	17	20	60
2	3	3		1	3	3	1	1	3	1	3	1	1	1	1	3	4	1	1	1	1	1	1	1	2	1	1	60	60	67	67	67	33	33	33	100	100	100	100	20	60	80	80	100	100	20	33	60	60
1	3	3	2	3	4	4	3	3	3	3	3	3	3	3	3	1	1	3	2	3	3	1	2	2	3	1		80	80	67	67	67	33	33	67	67	67	67	33	40	60	60	60	60	80	40	50	40	60
2	3		1		3	2	1	1	1	1	1	1	1	1	1	1	1	1	1	1	1	1	1	5	1	1	1	40	40	100	100	100	100	100	100	100	100	100	100	100	100	100	100	100	100	20	17	20	100
2	5	3	4	2	5		2	2	3	5	4	2	1	4	5	3	4	4	3	2	2	1	2	1	3	3	1	60	40	67	100	100	100	100	33	100	67	67	100	60	80	60	80	60	60	60	33	40	60
1	4	3	1	2	3	4	2	3	2	2	3	3	2	3	4	2	1	4	3	4	3	3	2	3	3	4		80	60	67	67	100	67	67	100	67	100	100	100	80	60	80	80	60	80	40	50	40	80
2	4	4	4	5	4	5	5	4	4	5	2	3	3	2	3	2	2	2	2	3	2	2	2	2	3	3	1	40	40	100	100	100	100	100	67	100	67	100	100	60	80	60	100	80	100	20	17	20	80
2	3	2	1	1	5	4	1	1	2	2	2	1	1	1	1	1	1	1	2	1	1	1	1	1	1	1	1	60	40	67	100	100	100	100	100	100	100	100	100	100	80	100	80	100	100	20	50	40	100
2	3	3	3		3	3	3																				1	40	60	100	100	100	100	100	100	100	100	100	100	100	100	100	100	100	100	20	17	20	60
1	2	1	1	1	1	1	1	1	1	1	1	1	1	1	1	1	3	2	1	3	3	1	2	1	1	1		80	80	67	100	100	100	100	67	100	100	100	100	80	80	80	80	80	80	40	83	60	60
2	4	3	2	2	2	4	2	2	2	2	2	2	2	2	2	2	2	2	2	2	4	2	2	2	2	2	1	60	60	67	100	100	100	100	100	67	100	100	100	60	80	80	60	80	80	40	33	20	60
2	4	5	5	4	5	5	4	4	2	4	2	4	2	5	5	2	4	2	5	2	5	1	1	2	2	2	2	60	60	100	100	100	100	100	100	100	100	100	100	100	100	100	100	100	100	20	17	20	20
2	3	3	3	2	2	3	2	1	1	2	2	1	1	2	1	1	1	1	1	1	2	2	1	1	1	1	4	60	40	67	67	100	100	100	100	100	100	100	100	60	60	60	40	60	80	40	33	40	60
2	3	3	2	1	1	3	1	1	1	1	1	1	1	2	1	1	1	1	1	1	1	2	1	1	1	1	4	60	40	67	100	67	100	100	100	67	100	100	100	40	60	60	40	60	80	40	33	40	60
2	3	3	1	3	1	3	1	1	1	1	2	1	1	3	1	1	1	1	1	1	1	3	1	1	1	1	4	60	40	67	100	100	100	100	100	67	100	100	100	40	60	60	40	60	80	40	33	40	60
1	3	3	1	1	2	2	1	1	2	3	1	1	1	1	1	1	1	1	1	1	1	1	1	1	2	2		80	60	67	100	100	100	100	100	67	100	100	100	80	100	100	100	100	100	20	33	40	60
2	4	3	1	3	5	5	3	3	2	3	3	3	2	1	1	1	1	1	1	1	3	3	1	3	3	3	2	80	60	100	100	100	100	100	100	100	100	100	100	100	100	100	100	100	100	20	50	20	40
2	1	1	1	1	3	3	1	1	1	1	1	1	1	1	1	1	1	1	1	1	1	1	1	1	1	1	4	60	60	33	100	67	67	100	67	100	100	100	100	60	80	60	100	100	100	40	50	60	100
2	3	4	2	2	4	3	2	2	2	3	4	3	2	3	3	2	2	2	2	2	2	1	1	1	3	3	1	80	40	67	100	67	100	100	100	67	100	100	100	80	100	80	80	80	80	40	33	40	100
2					2							2															2	80	60	100	100	100	100	100	100	100	100	100	100	100	100	80	100	100	100	20	33	40	60
1	2				1										2										2			100	80	67	100	67	67	100	100	67	100	100	100	80	60	60	60	40	60	40	50	60	80
1	4	3	1	4	3	4	2	3	4	3	4	5	4	5	5	1	1	1	4	5	4	5	1	1	4	3		80	80	67	100	100	100	67	67	33	100	100	100	80	40	20	60	40	60	60	33	40	80
1	4	2	4	3	3	1	2	2	2	3	2	5	1	2	1	3	3	2	1	5	1	3	5	1	3	3		60	60	33	67	100	33	33	67	100	67	67	33	100	100	40	60	100	100	60	67	100	80
2	3	3	2	2	3	3	2	2	1	1	1	1	2	3	3	1	1	1	1	1		1	1	1	3	2	1	60	60	67	100	100	100	100	100	100	67	100	100	60	80	60	60	80	60	20	17	20	40
2	3																										1	60	60	67	100	67	100	100	100	67	100	100	100	100	60	100	100	100	100	20	33	40	80
1	4	3	3	4	3	2	4	4	3	4	3	4	3	4	2	3	3	3		4	2	3	4	3	4	1		40	40	67	100	67	33	100	67	67	100	67	67	80	60	40	60	80	80	60	50	40	60
1	4	3	4	3	4	2	4	4	3	4	2	4	4		3	3	4	1	1	4	3	4	4	2	4	3		80	40	33	67	100	67	33	100	67	67	100	67	60	80	40	60	40	80	60	67	60	60
2	4	3	1	1	1	4	1	1	3	2	2	1	1	4	4	1	1	1	4	5	5	4	1	1	4	4	2	80	80	67	100	100	100	100	100	67	100	100	100	40	40	20	80	80	60	60	33	40	100
1	3	2	3	2	4	3	4	3	2	3	1	3	3	4	3	3	4	4	3	2	3	4	3	2	3	3		60	60	67	100	67	100	33	67	100	67	67	33	60	60	40	60	80	40	60	67	40	60
1	3	4	3	3	4	3	1	2	4	3	4	3	3	3	1	2	4	3	4	4	2	3	3	4	3	1		40	60	67	67	67	67	100	100	33	67	100	67	60	80	80	60	80	40	40	50	80	60
1	3	3	1	1	1	3	1	1	1	1	1	1	1	2	1	1	1	1	1	1	1	2	1	1	1	1		60	40	67	100	100	100	100	100	67	100	100	100	60	60	80	40	60	80	40	33	40	60
1	2	2		1	1	2	1	1	1	1	1	1	1	1	1	1	1	1	1	1	1	2	1	1	1	1		60	40	67	100	100	100	100	100	67	100	100	100	40	60	80	40	60	80	40	33	40	60
1	2	2	1	1	1	2	1	1	1	1	2	1	1	2	1	1	1	1	1	1	1	3	1	1	1	1		60	40	67	100	100	67	100	100	67	100	100	100	40	60	80	40	60	80	40	33	40	60
1	3	2	3	3	4	2	4		2	1	4	3	4	3	3	2	4	4	3	2	3	3	3	2	4	3		60	60	67	100	33	67	67	100	33	67	100	67	60	60	40	60	80	40	60	67	80	60
2	5	4	1	3	4	4	1	1	1	2	2	2	1	3	3	1	1	1	2	1	1	1	1	1	1	1	1	60	60	67	100	67	67	100	100	33	100	100	100	60	60	40	60	60	100	40	50	40	80
2	3	3	2	2	1	3	1	3	3	2	3	3	2	2	1	2	1	1	3	1	3	1	1	1	3	3	1	80	80	67	67	67	100	67	67	67	67	100	100	60	40	60	60	60	60	60	33	40	60
2				4	4																						1	80	80	67	100	100	100	100	100	100	100	100	100	60	60	60	60	60	60	40	33	40	80
1	3	3	4	4	3		4	3	2	3	3	2	4	5	4	4	4	2	5	4	4	1	3	3	4	2		40	60	67	100	67	100	100	67	33	100	67	33	60	80	40	60	60	40	60	67	60	60
1	3	3				3																						60	80	67	100	67	67	67	67	100	100	100	100	80	80	100	80	80	80	40	33	40	100
1	3	4	3	3	4	1	4	3	4	2	4	3	3	4	3	1	4	3	3	1	3	2	4	3	3	2		60	60	67	67	67	100	67	100	33	67	100	67	40	80	60	80	40	40	80	67	60	60
1	3	3	4		3	1	4	3	3	2	4	4	3	4	3	2	2	4	3	4	3	2	4	4	3	3		60	60	67	100	67	33	100	67	67	100	67	67	60	40	80	60	80	60	60	50	60	60
2	5	4	1	1	1	5	1	1	4	3	4	3	5	4	4	1	1	1	4	5	5	4	1	3	4	5	2	80	60	67	100	100	67	100	67	67	100	100	100	80	60	80	80	60	60	40	33	40	100
2	3			3	4																						1	60	60	67	100	100	100	100	100	100	100	100	100	80	80	80	80	80	80	40	33	40	80
1	5	4	2	4	1	3	2	4	3	4	3	2	2	4	4	3	4	1	2	4	3	4	3	4	2	4		60	60	67	100	67	100	67	67	33	100	67	100	20	80	60	40	60	60	60	50	60	60
1	3	4	3	5	4	3	4	2	5	4	3	4	1	2	3	4	3	3	2	4	4	3	3	5	3	3		60	60	67	100	67	33	67	67	100	67	67	33	60	80	40	60	80	40	60	67	80	60
2	4	4	3	2	4	5	2	2	1	3	2	2	2	1	1	1	2	2	3	2	4	1	1	1	1	1	1	60	80	67	100	100	100	100	100	100	100	100	100	100	100	100	100	100	100	20	50	40	100
1	3	2	4	4	1	3	3	4	3	2	3	4	3	3	2	4	3	3	2	3	3	4	3	3	4	4		40	60	33	67	67	100	33	67	33	100	67	67	60	80	80	40	60	40	60	50	60	60
1	3	3	2	3	5	4	2	1	4		4	3	2	4	1	3	3	4	4	2		2	4	3	3	4		60	80	67	100	100	67	100	100	67	33	67	33	40	60	20	80	60	40	80	67	60	60
1	2	2		1	1	2	1	1	1	1	1	1	1	2		1	1		1	2	1	2	1	2	1	1		60	40	67	100	100	67	100	100	67	100	100	100	40	60	80	40	60	80	40	33	40	60
1	2	2	1	1	1	2	1	1	1	1	1	2	1	2	1	1	1	1	1	1	1	2	1	1	1	1		60	40	67	100	100	100	100	100	67	100	100	100	40	60	80	40	60	80	40	33	40	60
1	2	2	1	1	1	2		1	1	2	1	1	1	2	2	1	1	1	1	1	1	2	1	2	1	1		60	40	67	100	100	100	100	100	67	100	100	100	40	60	80	40	60	80	40	33	40	60
1	3	2	3	3	4	3	4	2	3	3	3	2	2		4	3	4	3	2	3	3	4	3	3	2	3		60	60	67	33	67	100	33	67	67	67	100	67	60	80	60	40	60	60	60	67	60	60
2	4	5	1	1	4	5	3	4	5	4	5	5	3	5	5	1	1	1	4	5	5	4	1	2	4	5	1	80	80	67	100	100	67	100	100	67	100	100	100	80	100	80	80	100	80	40	33	60	100
1	3	3	2	3	3	4	3	3	2	1	2	2	3	3	4	1	3	3	4	3	1	4	3	4	3	2		60	80	67	33	33	100	67	100	33	67	67	67	60	40	60	40	80	40	60	67	60	60
1	3	3	1	1	3	1	1	1	2	3	1	1	1	1	1	1	1	1	2	1	1	1	1	1	2	1		80	60	67	100	100	100	100	100	67	100	100	100	80	100	100	80	100	100	40	33	40	60
1	3	3	1	4	1	2	2	2	2	1	2	2	2	2	2	1	1	1	1	1	1	1	3	2	1	1		60	80	33	67	67	100	100	100	33	100	100	100	80	20	60	80	20	60	40	50	80	100
1	3	3	4	3	3	4	3	1	4	3	3	1	4		2	1	3	3	4	3	1	3	3	4	4	2		60	80	33	67	100	67	67	67	33	67	67	100	80	60	20	80	100	40	60	67	40	80
2	4	2	1	2	3	2	1	1	2	3	1	2	1	1	1	1	1	1	2	1	2	1	1	1	2	2	3	80	60	67	100	100	100	100	100	67	100	100	100	80	100	80	100	100	100	20	33	40	40
1	5	1	1		1	1	1	1	1	3	1	1	1	1	1	1	1	1	1	1	1	1	1	1	1	1		60	60	100	100	100	100	67	100	100	100	100	100	100	100	100	100	100	100	20	33	40	40
1	3	4	5	4	3	2	4	3	3	2	1	4	3	4	3	3	4	2	3	2	1	3	4	3	3	3		60	60	67	100	33	67	67	100	67	33	67	67	60	100	40	60	40	80	60	67	60	60
1	2	2	1	1	1	2	1	1	1	2	1	1	1	2	1	1	1	1	1	2	1	2	1	1	1	1		60	40	67	100	100	100	100	100	67	100	100	100	40	60	80	40	60	80	40	33	40	60
1	2	2	1	1	1	1	1	1	1	1	1	1	1	1	1	1	1	1	1	1	1	2	1	1	1	1		60	40	67	100	100	100	100	100	67	100	100	100	40	60	80	40	60	80	40	33	40	60
1	2	1	1	1	1	1	1	1	1		1	1	1	2	1	1	1	1	1	1	1	2	1	1	1	1		60	60	67	100	100	100	100	100	67	100	100	100	40	80	80	40	60	80	40	33	40	40
2	4	3	2	2	3	2	1	1	1	3	2	2	1	2	2	1	1	1	2	1	1	1	1	2	2	1	3	40	40	67	100	100	100	100	100	100	100	100	100	100	100	100	100	100	100	20	33	20	40
1	3	1	1	1	2	1	1	1	1	4	1	1	1	1	1	1	1	1	1	1	1	1	1	1	1	1		60	80	100	100	100	100	100	67	67	100	100	100	100	100	100	100	100	100	20	33	40	40
1	4	2	1	1	2	1	1	1	1	3	1	1	1	1	1	1	1	1	1	1	1	1	1	1	1	1		60	60	100	100	100	100	100	100	67	100	100	100	100	100	100	100	100	100	20	17	20	40
2	4	3	3	2	3	3	2	2	3	3	1	2	1	3	3	2	2	1	1	1	1	1	1	2	2	2	3	60	20	67	100	100	100	100	100	100	100	100	100	80	100	100	100	100	100	20	17	20	40
1	3	4	3	4	4	2	3	3	2	4	3	4	3	1	3	4	3	2	3	1	3	3	4	3	3	2		60	60	67	67	100	67	33	100	33	67	100	67	60	60	80	60	60	80	60	67	60	80
1	4	4	1	1	1	1	1	1	1	2	1	1	1	1	1	1	1	1	1	1	1	1	1	1	1	1		60	60	100	100	100	100	100	67	67	100	100	100	100	100	100	100	100	100	20	17	20	60
1	5	1	2	2	1	2	2	3	1	4	5	3	4	1	3	3	2	3	3	4	2	3	3	3	5	3		40	40	33	100	100	33	100	100	100	100	100	67	60	40	100	80	80	20	80	83	100	80
2	4	4			4				4		4								4								1	60	40	100	100	100	100	100	100	100	100	100	100	100	100	100	100	100	100	20	17	20	80
2	4	4	3	2	4	2	2	2	1	3	1	1	1	3	3	2	2	1	1	1	1	1	1	2	2	2	2	60	40	67	100	100	100	100	100	100	100	100	100	80	100	100	100	100	100	20	17	20	40
2	1	1	1	3	3	1	1	1	1	1	1	1	1	2	3	1	1	1	3	1	1	1	1	1	1	1	1	40	60	67	100	67	100	100	100	100	100	100	100	100	100	100	100	100	100	20	17	20	40
1	2	2	1	1	1	2	1	1	1	2	2	1	1	1	1	1	1	1	1	1	1	2	1	1	1	1		60	40	67	100	100	100	100	100	100	100	100	100	40	60	80	40	60	80	40	33	40	60
1	4		1	1	1	1	1	1	1	1	1	1	1	1	1	1	1	1	1	1	1	1	1	3	1	1		60	60	100	100	100	100	100	100	67	100	100	100	100	100	100	100	100	100	20	17	20	60
1	3	3	5	1	2	4	5	2	2	5	1	3	5	2	4	1	3	5	5	3	3	5	1	3	3	2		60	40	67	100	33	100	100	33	33	100	67	33	80	60	20	80	60	60	80	50	80	100
2	3	3	2	1	3	1	2	1	1	1	2	1	1	1	2	1	1	1	2	1	1	1	1	1	1	1	1	40	60	67	100	100	100	100	100	100	100	100	100	100	100	100	100	100	100	20	17	20	60
2	4	2	1	1	4	1	1	2	1	1	1	1	1	1	1	1	2	1	2	1	1	1	1	1	1	1	1	60	60	33	100	100	100	100	100	100	100	100	100	80	80	80	80	80	80	20	50	40	60
1	5	4	1	1	1	1	1	1	1	2	1	1	1	1	1	1	1	1	1	1	1	1	1	1	1	1		60	60	100	100	100	100	100	100	100	100	100	100	100	100	100	100	100	100	60	33	40	60
2	4	3	2	3	3	2	1	1	1	2	1	1	1	3	3	1	2	1	1	1	1	1	1	1	3	2	3	60	20	67	100	100	100	100	100	67	100	100	100	100	100	100	100	100	100	20	17	20	40
1	5	3	1	1	3	3	1	1	1	1	5	1	1	1	1	1	1	1	1	1	1	1	1	1	2	1		60	40	67	100	67	33	67	33	33	100	100	100	80	40	80	80	80	80	40	67	40	80
2	4	3	2	3			2	2	3	2	1	1	1	3	3	2	1	2	1	1	1	1	1	1	1	1	1	40	20	67	100	100	100	100	100	100	100	100	100	80	100	80	100	100	100	20	33	20	40
2																											1	80	80	67	67	67	100	100	67	67	100	100	100	60	60	80	60	60	80	40	67	40	80
1	2	3	2	3	3	5	2	3	3	3	3	1	4	5	3	5	1	3	2	5	1	2	3	5	2	3		100	80	33	33	100	100	67	100	67	100	100	33	80	20	60	80	80	20	80	67	60	60
1	3	5	1	2	2	5	1	3	4	3	3	3	2	5	2	2	5	1	3	3	5	1	3	2	5	3		60	60	67	100	100	33	67	67	67	100	67	33	80	60	60	80	60	60	80	67	80	60
1	4	4	2	2	3	3	3	4	4	4	4	1	1	1	1	1	1	1	4	1	4	1	1	1	3	3		100	100	33	67	33	67	67	100	33	67	100	100	40	40	60	60	60	40	60	50	80	80
1	3	3	3	2	1	2	2	3	5	1	2	3	4	3	2	3	3	3	2	1	3	3	5	2	3	2		60	80	67	100	67	67	33	100	100	67	100	67	60	80	60	60	60	100	80	67	80	100
2	3	2	2	2	4	3	2	2	3	2	1	1	1	2	2	1	1	2	1	1	1	1	1	2	2	2	1	60	20	67	100	100	100	100	100	100	100	100	100	100	100	100	80	100	100	40	33	20	60
1	3	3	3	4	2	2	1	2	3	4	5	5	3	4	2	2	3	5	1	3	5	4	3	1	3	3		60	60	67	100	33	67	100	67	33	100	100	100	80	80	20	80	60	80	80	50	80	60
1	4	3	1	1	2	1	1	1	1	1	1	1	1	1	1		1	1	1	1		1	1	1	1	1		60	40	100	100	100	100	100	100	100	100	100	100	100	100	100	100	80	100	20	33	20	60
1	3	3	2	1	5	2	3	5	1	3	3	4	3	1	2	2	1	3	5	1	2	3	5	2	2	3		80	40	67	100	100	67	67	100	100	67	33	100	80	60	60	60	40	40	60	83	60	80
2	3																										1	80	80	67	100	67	100	100	100	67	100	100	100	80	80	80	80	80	80	40	50	40	60
1	2	4	3	4	5	1	2	2	5	4	1	3	4	3	3	2	3	2	5	1	3	5	2	2	5	2		60	60	100	67	100	67	67	67	33	67	100	33	60	100	40	60	80	20	60	50	80	40
1	4	5	2	2	3	2	2	1	1	1	2	3	2	1	1	1	1	1	1	2	3	1	1	1	3	1		80	60	67	100	100	100	100	100	100	100	100	100	80	80	100	60	80	100	20	50	60	100
1	5	5	1	5	5	1	1	1	5	5	5	3	1	1	1	1	1	1	1	5	1	1	1	1	3	4		100	80	67	67	67	67	67	100	33	67	100	100	40	40	60	40	40	60	40	67	60	100
1	1	5	1	1	3	3	3	3	2	4	3	5	1	3	3	3	3	2	4	3	2	1	2	2	3	3		80	80	100	100	67	67	100	100	100	100	33	33	100	60	40	100	40	80	80	67	80	40
2	3	3		3																							1	80	80	67	100	100	100	100	67	67	100	100	100	100	80	80	80	80	80	40	33	40	100
1	4	4	3	4	4	2	3	2	3	4	4	5	3	4	3	3	2	3	4	3	3	4	3	4	3	4		60	40	67	67	67	67	67	67	100	100	100	100	80	60	80	80	60	60	60	67	80	80
1	4	4	3	2	2	2	2	4	3	4	4	2	2	3	2	2	2	2	3	2	2	2	2	2	2	2		80	60	67	67	67	100	100	67	100	100	100	100	40	60	40	60	60	60	60	50	60	40
1	3	2	2	3	5	2	2	3	5	1	2	3	4	1	2	2	1	3	2	1	2	3	1	3	4	3		80	80	100	100	100	100	33	67	100	67	67	67	60	60	40	80	60	40	100	50	80	80
2	4	4	2	1	3	2	2	1	1	2	2	1	1	1	4	1	1	1	3	2	2	2	1	3	1	1	1	60	60	67	67	100	100	100	100	100	67	100	100	80	60	80	60	40	80	40	50	60	80
1	4	4	2	3	2	2	2	2	2	3	3	3	2	2	2	2	2	2	2	2	2	2	2	2	3	3		80	60	67	100	67	100	100	100	100	100	100	100	60	40	40	60	40	40	60	67	60	60
1	3	2	1	1	2	2	2	2	1	1	1	2	2	1	1	1	1	1	2	2	1	1	2	2	1	1		80	80	67	67	100	67	100	100	33	67	100	100	60	40	40	60	40	40	40	50	40	100
1	3	3	1	1	1	1	1	1	2	1	2	1	2	2	2	1	2	1	1	2	2	1	1	1	2	3		80	80	67	100	67	100	100	67	33	67	100	100	40	60	60	60	40	40	60	67	60	80
2	4	4	1	1	2	1	1	1	3	1	1	1	1	3	1	1	1	1	2	1	2	1	1	3	1	1	3	40	80	67	67	100	100	100	100	67	100	100	100	100	80	100	100	100	100	40	33	60	60
2	5	5	1	1	1	5	1	1	4	4	5	4	3	5	5	1	1	1	5	4	4	5	1	1	5	4	1	60	60	67	100	100	67	100	100	67	100	100	100	80	60	80	80	60	80	60	33	40	100
1	4	4	3	4	4	3	3	3	4	4	4	3	3	2	2	2	2	2	3	3	2	3	3	2	3	3		80	60	67	67	67	100	100	100	100	100	100	100	60	80	60	60	40	60	60	67	60	60
2	4	2	1	1	1	1	1	1	3	1	1	1	1	4	2	1	1	1	1	1	1	1	1	1	1	1	1	40	60	67	67	100	100	100	100	67	100	100	100	80	80	100	100	80	100	20	67	80	60
1	5	5	1	5	1	1	5	5	5	3	1	2	4	2	1	1	1	1	1	1	1	1	2	1	1	1		100	20	33	67	67	100	100	100	67	100	100	100	20	20	20	80	80	80	40	67	80	100
1	5	4	2	4	4	2	1	1	1	2	1	1	1	1	1	2	1	1	1	1	1	1	1	2	4	4		60	60	67	100	67	67	67	33	67	67	33	100	80	60	80	80	60	60	60	50	60	80
2	2	2	1	1	4	2	1	1	1	1	1	1	1	1	1	1	1	1	1	1	1	1	1	1	1	1	1	40	60	100	100	100	100	100	100	100	100	100	100	100	100	100	100	100	100	20	17	20	20
2	3	3	1	1	3	3	1	1	3	3	3	1	1	3	3	1	1	1	3	1	1	1	1	1	3	3	1	40	20	100	100	100	100	100	100	100	100	100	100	100	100	100	100	100	100	20	17	20	80
1	4	4	2	2	3	2	3	2	2	3	2	3	3	3	3	2	2	2	2	2	2	2	3	2	3	4		80	60	67	67	67	100	100	67	100	100	100	100	60	60	60	40	60	40	60	67	60	40
2	4	4	1	1	1	4	1	1	4	4	4	1	1	4	4	1	1	1	4	4	5	4	1	1	4	5	2	80	80	67	100	100	67	100	67	67	100	100	100	80	60	60	80	60	60	40	33	60	100
2	4	4	4	1	4	1	1	1	1	1	1	1	1	1	1	1	1	1	1	1	1	1	1	1	1	1	1	60	40	100	100	100	100	100	100	100	100	100	100	100	100	100	100	100	100	20	17	20	60
2	3	3	2	3	2	1	1	1	1	1	1	1	1	2	2	1	1	1	2	2	2	1	1	1	1	1	1	60	40	100	100	100	100	100	100	100	100	100	100	100	100	100	100	100	100	20	17	20	60
2	5	4	4	2	4	5	2	2	2	2	4	4	4	2	5	3	5	4	2	2	4	2	1	2	1	1	2	60	40	67	100	100	100	100	100	100	100	100	100	100	100	100	100	100	100	20	33	40	40
2	2	2													3												2	60	40	67	100	100	100	100	100	100	100	100	100	100	100	100	100	100	100	20	17	20	60
2	4	4	1	1	3	2	1	3	1	1	1	3	1	4	3	1	1	1	1	1	1	1	1	1	1	1	1	20	20	100	100	100	100	100	100	100	100	100	100	100	100	100	100	100	100	20	17	20	20
2	2	1	1	1	3	1	1	3	1	1	1	1	1	1	4	1	1	1	1	1	1	1	1	1	1	1	1	60	20	100	100	100	100	100	100	100	100	100	100	100	100	100	100	100	100	20	33	20	60
2	4	4	1	2	1	3	3	1	2	1	1	1	1	3	3	1	1	1	3	1	1	1	1	3	1	1	1	60	60	33	100	100	100	100	100	100	100	100	100	80	60	100	80	80	100	20	17	20	80
1	4	4	1	1	1	4	1	1	1	1	1	1	1	1	1	1	3	1	1	1	1	1	1	1	1	1		80	80	67	100	100	100	100	100	67	100	100	100	100	60	100	100	60	100	20	33	40	20
2	2	2		2											2								2				2	60	40	67	100	100	100	100	100	100	100	100	100	100	100	100	100	100	100	20	33	40	40
1	4	3	2	3	3	2	3	3	3	4	4	3	2	2	2	2	2	2	3	2	2	2	2	2	4	3		80	60	67	67	67	100	100	100	100	100	100	100	60	60	40	60	40	40	60	67	40	40
2	3	3	1	1	3	2	1	1	4	1	1	3	1	5	5	1	1	1	1	1	1	1	1	1	1	1	1	20	20	100	100	100	100	100	100	100	100	100	100	100	100	100	100	100	100	20	17	20	20
2	4	4	3		4	5		3		5	4	3	4				4										2	60	80	67	100	100	100	100	100	100	100	100	100	100	60	80	80	100	80	40	50	40	20
2	2			2											1				2				1				2	40	40	100	100	100	100	100	100	100	100	100	100	100	100	100	100	100	100	20	17	20	40
2	4	5	4	4	5	4				4	4	4															2	60	60	67	67	100	100	100	100	100	100	100	100	100	80	100	100	80	100	40	33	40	20
2	3	3	1	1	3	2	1	1	4	1	1	3	1	5	5	1	1	1	1	1	1	1	1	1	1	1	1	20	20	100	100	100	100	100	100	100	100	100	100	100	100	100	100	100	100	20	17	20	20
1	4	4	2	3	3	3	2	3	4	3	4	3	2	2	2	2	2	3	4	2	3	2	2	2	4	3		80	80	67	67	67	100	100	67	100	100	100	100	40	60	60	60	60	60	60	67	60	60
2	4	4	5	3	3	3	3	3		4	4																2	60	80	100	100	100	100	100	100	100	100	67	100	100	80	100	100	80	100	80	33	40	20
2	3	3	1	1	1	1	1	1	4	1	1	3	1	1	1	1	1	1	1	1	1	1	1	1	1	3	1	20	20	100	100	100	100	100	100	100	100	100	100	100	100	100	100	100	100	20	17	20	20
2	3	3	2	3	3	3	2	2	2	3	3	2	2	2	2	2	2	2	2	2	2	3	2	2	4	3	3	80	60	67	100	67	100	100	100	100	100	100	100	40	60	60	60	40	60	60	67	60	60
2	1	1													1												2	60	40	67	100	100	100	100	100	100	100	100	100	100	100	100	100	100	100	20	17	20	60
2	4	5	4			4	3	3					4		3												2	40	80	100	100	100	100	100	100	100	100	100	100	100	100	100	100	100	100	40	33	40	20
2	4	4	3	3	5	4	1	2	4	3	3	3	1	5	5	1	3	1	1	1	4	1	1	1	1	3	1	60	20	100	100	67	67	67	67	100	100	100	100	60	100	60	60	80	60	60	17	20	80
2	3	1	1	1	3	3	3	3	1	1	3	1	1	4	4	1	1	1	4	1	1	1	1	1	1	1	1	20	20	100	100	100	100	100	100	100	100	100	100	100	100	100	100	100	100	20	17	20	20
2	1	3	1	2	3	4	4	2	4	4	3	4	1	5	4	1	1	4	4	2	3	3	3	1	3	4	1	60	40	67	67	100	33	67	100	67	33	33	100	60	40	60	100	40	20	20	67	40	60
2	4	3	2	1	3	1	2	1	2	1	2	3	1	2	2	1	2	3	2	1	1	2	3	2	1	2	2	40	40	67	33	67	33	100	33	67	33	67	33	60	40	40	60	40	60	40	50	40	60
2	2	2					1								1				1								2	60	40	100	100	100	100	100	100	100	100	100	100	100	100	100	100	100	100	20	17	20	40
2	2	1	5	3	4	1	1	2	5	2	2	5	5	2	2	4	3	5	4	1	2	4	5	1	1	2	1	80	20	100	67	100	67	67	33	67	67	67	67	40	80	60	40	40	60	20	50	20	80
2	3	3	1	1	3	2	1	1	4	1	1	3	1	5	5	1	1	1	1	1	1	1	1	1	1	1	1	20	20	100	100	100	100	100	100	100	100	100	100	100	100	100	100	100	100	20	17	20	20
1	3	5	4	4	3	5	4	4	3	2	2	3	2	4	4	2	2	2	1	2	2	3	2	1	4	4		80	40	67	67	67	100	100	100	33	67	100	100	60	80	60	60	80	80	60	67	60	60
2	3	2	1	2	1	2	3	1	2	1	2	1	2	1	2	3	1	2	1	2	1	2	3	1	2	2	2	40	60	67	33	67	33	67	33	67	33	67	33	60	40	20	40	40	60	40	50	40	60
2	2	1					2						1		1				1								3	60	60	67	100	67	100	100	100	100	100	100	100	100	100	100	100	100	100	20	33	20	60
2	1	5	2	5	4	5	1	4	4	1	3	2	2	2	3	3	1	1	2	4	4	4	1	1	2	2	2	40	20	67	100	33	33	33	33	100	33	100	100	20	100	60	60	40	40	60	33	80	100
1	2	1	2	3	2	1	2	1	3	2	1	2	1	2	1	2	1	3	1	2	2	1	2	1	3	2		40	60	67	33	67	33	67	33	67	67	33	67	60	20	40	60	20	40	60	50	40	60
2	3	2	4	1	5	5	2	2	1	5	5	2	5	3	4	3	5	4	5	4	4	2	2	1	1	4	1	80	20	100	67	100	67	67	100	67	100	100	100	100	100	20	60	40	80	60	17	60	80
1	3	2	1	2	3	1	3	2	1	2	3	1	2	1	3	2	2	1	2	3	1	2	1	2	2	2		60	40	67	33	67	67	33	67	67	33	67	67	60	40	20	60	40	60	60	50	60	60
2	1	2	3	2	5	3	3	3	4	4	2	4	4	5	4	3	1	4	2	3	3	2	3	1	1	5	1	80	80	33	67	33	67	100	100	33	67	100	100	100	60	80	80	20	100	20	17	20	100
2	3	3	1	1	3	2	1	1	4	1	1	3	1	5	5	1	1	1	1	1	1	1	1	1	1	1	1	20	20	100	100	100	100	100	100	100	100	100	100	100	100	100	100	100	100	20	17	20	20
2	3	2	1	2	3	1	2	1	2	3	2	1	2	3	1	2	2	1	3	2	2	2	3	1	2	2	2	60	60	67	33	67	33	67	67	67	33	67	67	60	40	60	60	80	60	60	67	40	60
2	4	3	1	1	2	2	1	2	1	1	1	1	1	2	3	1	1	1	2	2	3	1	1	1	2	1	1	40	40	100	100	100	100	100	100	100	100	100	100	80	100	100	100	100	100	20	17	20	60
1	4	5	5	1	4	5	1	1	3	1	2	1	1	2	1	1	1	1	1	1	1	1	1	1	2	2		60	20	67	100	100	100	100	100	67	100	100	100	40	60	60	80	60	80	40	33	20	60
2	1	1	5	2	2	2	5	5	2	5	3	2	5	2	2	2	2	1	4	4	1	5	4	1	1	5	2	60	60	33	67	67	33	67	100	33	67	100	100	40	80	40	40	20	100	40	50	40	100
2	1	1	1	3	3	3	3	2	3	1	1	1	1	4	4	1	1	1	3	1	1	1	1	1	1	3	1	20	20	100	100	100	100	100	100	100	100	100	100	100	100	100	100	100	100	20	17	20	20
2	4	4	3	3	2	2	1	1	1	1	1	4	3	1	1	1	1	1	1	1	1	1	1	1	1	1	3	80	40	67	100	100	100	100	100	100	100	100	100	100	100	100	100	100	100	20	17	20	80
2	3	2	1	2	1	3	2	1	3	2	1	2	1	2	3	2	3	1	1	2	1	2	1	2	1	2	3	60	60	67	33	67	67	33	67	33	67	100	67	60	20	40	60	40	60	60	67	60	60
2	4	5	4	5	1	5	2	1	2	4	3	4	3	4	5	1	2	2	4	2	1	1	2	1	3	1	1	80	80	67	100	100	100	100	100	100	100	100	100	80	40	20	20	80	100	20	83	100	40
1	2	1	2	3	1	2	1	3	2	1	2	1	2	1	2	1	3	1	2	3	1	2	1	2	1	2		60	60	67	33	67	67	67	33	100	67	67	67	60	40	60	60	40	60	60	50	40	60
2	4	4	4	5	5	1	1	2	3	4	3	5	5	2	5	1	2	5	5	3	1	1	3	1	2	4	1	80	60	33	33	67	67	67	67	33	67	100	100	80	80	80	60	60	40	40	33	40	80
2	3	2	1		3	2	1	2	1	2	3	1		1	2		1	2	1	2	1	2			1	2	3	60	60	67	33	67	33	67	33	67	100	67	67	60	40	20	60	40	60	60	50	60	60
2	1	5	2	4	5	3	4	3	4	5	1	2	4	2	4	2	2	3	2	1	5	4	1	1	4	1	1	80	60	67	100	100	100	100	100	67	100	100	100	80	40	20	100	80	20	20	50	20	60
2	2	4	3	1	5	5	1	1	3	3	3	1	1	1	4	1	4	1	3	1	1	1	1	1	3	2	1	40	40	67	100	100	100	100	100	67	67	100	100	60	40	40	100	80	100	20	17	20	40
2	3	1	5	5	2	2	1	4	3	3	4	4	4	1	1	1	5	1	1	4	4	1	5	1	5	4	1	60	60	33	67	67	67	67	67	67	100	100	100	100	80	80	20	80	40	40	17	20	20
2	2				1		1		3				1				3			1		1			2	1	2	60	60	67	33	67	100	67	33	67	67	33	100	60	20	40	60	80	40	60	50	60	60
1	1	1	1	3	2	2	1	1	1	2	1	1	1	1	2	1	1	1	1	1	1	1	1	1	1	1		60	60	67	100	67	67	67	100	100	100	100	100	60	60	80	80	60	80	20	33	40	60
2	5	5	3	1	5	3	5	4	4	5	3	3	5	3	3	2	2	2	3	4	3	2	4	3	1	3	1	80	40	33	67	67	67	67	67	67	67	100	100	40	100	20	40	40	40	40	50	60	40
1	2	1		3	1				3		1		2		1										1	2		60	40	67	33	67	33	67	67	33	67	33	67	60	20	40	60	40	60	60	33	60	60
2	1	1	1	3	3	3	3	2	3	1	1	1	1	4	4	1	1	1	3	1	1	1	1	1	1	3	1	20	20	100	100	100	100	100	100	100	100	100	100	100	100	100	100	100	100	20	17	20	20
1	1	2	3	1					3					1									1		1	2		60	60	67	67	67	33	100	67	33	67	33	67	60	20	40	60	20	60	80	50	40	60
2	1	1	1	3	3	3	3	2	3	1	1	1	1	4	4	1	1	1	3	1	1	1	1	1	1	3	1	20	20	100	100	100	100	100	100	100	100	100	100	100	100	100	100	100	100	20	17	20	20
2	3	3	3	5	5	1	3	4	4	2	1	2	4	5	5	1	1	3	5	5	5	3	4	1	4	3	1	80	60	33	67	67	100	100	100	33	67	100	100	80	100	40	40	100	60	40	33	40	60
2	2	1		1				1												1						2	2	60	40	67	33	67	100	67	33	67	33	67	67	60	20	40	60	40	80	60	67	40	60
2	3	3	1	1	3	1	1	3	4	1	1	3	1	4	4	1	1	1	3	1	1	1	1	1	1	1	1	20	20	100	100	100	100	100	100	100	100	100	100	100	100	100	100	100	100	20	17	20	20
2	4	4	1	1	1	1	1	1	1	1	1	1	1	4	5	1	1	1	1	1	1	1	1	1	1	1	2	60	40	100	100	100	100	100	100	100	100	100	100	80	80	100	100	80	100	40	33	20	60
1	1	2				1												1							3	2		60	60	67	33	67	100	67	33	67	67	33	67	60	20	40	60	40	60	60	33	60	60
2	3	5	5	1	1	2	2	3	4	2	4	4	5	3	4	1	1	2	3	4	4	1	2	1	2	1	1	60	60	33	100	100	100	100	100	67	100	100	100	100	100	100	60	60	80	60	50	40	40
2	2	2	1	2	2	2	1	4	5	5	3	5	2	1	3	2	2	5	1	5	3	4	4	1	4	3	1	80	80	67	100	100	100	100	100	67	100	100	100	100	20	40	40	80	100	60	33	40	20
2	3	3	1	1	3	2	1	1	4	1	1	3	1	5	5	1	1	1	1	1	1	1	1	1	1	1	1	20	20	100	100	100	100	100	100	100	100	100	100	100	100	100	100	100	100	20	17	20	20
2	3	5	2	4	4	4	3	3	3	3	2	2	2	3	2	2	2	2	2	3	3	4	2	3	2	2	2	60	40	67	100	100	100	100	100	67	100	100	100	60	80	80	80	80	60	20	50	60	100
2	3	3	1	1	5	2	3	2	5	3	2	3	1	3	1	3	1	3	1	2	5	5	4	3	1	4	1	60	60	67	100	100	67	100	100	100	100	100	100	60	100	80	100	100	60	40	17	40	60
2	3		1	3				1	2										3	2						2	2	60	60	67	33	67	33	100	67	33	67	33	67	60	20	40	60	20	40	60	67	40	60
2	3	4	2	1	4	5	4	2	2	4	3	4	3	1	3	3	4	3	1	1	2	4	4	1	4	4	1	80	60	100	100	100	100	100	100	100	100	100	100	60	80	80	80	20	100	40	17	20	80
2	1	3		2		1										3	1								2	1	3	60	40	67	67	33	67	33	67	33	67	100	67	60	20	40	60	20	60	60	33	40	60
2	3	5	3	2	1	2	4	4	1	2	2	4	1	4	3	3	5	5	5	2	5	1	2	1	2	4	1	60	40	67	100	100	100	100	100	100	100	100	100	100	60	100	60	100	80	40	33	40	40
2	2	1			3				1			3	2												3	1	3	60	60	67	33	67	100	67	33	67	67	33	67	60	20	40	60	40	20	60	33	60	60
2	3	3	1	1	3	2	1	1	4	1	1	3	1	5	5	1	1	1	1	1	1	1	1	1	1	1	1	20	20	100	100	100	100	100	100	100	100	100	100	100	100	100	100	100	100	20	17	20	20
2	4	3	1	3	1	5	4	3	3	3	5	5	1	4	2	4	5	2	4	3	1	3	1	1	3	5	1	80	60	100	100	100	100	100	100	100	100	100	100	100	100	100	100	100	100	20	17	20	100
2	3		1			2	1										2	1							3		3	60	60	67	33	67	100	67	67	33	67	67	33	60	20	40	60	20	40	60	33	60	60
2	3	3	4	3	4	1	1	1	4	5	1	2	5	3	4	4	4	2	5	4	2	4	2	1	2	5	1	80	80	33	100	100	100	100	100	100	100	100	100	80	80	80	80	80	80	20	17	20	60
2	2	3	2	1	3	3	1	1	1	1	1	1	1	4	3	1	1	1	3	1	1	1	1	1	1	1	1	20	20	100	100	100	100	100	100	100	100	100	100	100	100	100	100	100	100	20	17	20	20
1	3	1				3	1					2	3												2			60	40	67	33	67	100	67	33	67	67	33	67	60	60	40	60	40	40	60	33	60	60
2	3	1		3		1							3	2											3		3	80	60	67	33	100	67	33	67	100	67	33	67	60	40	60	60	40	20	40	33	60	60
2	3	1	2	1	2	3	1	1	2	1	1	1	1	3	3	1	1	1	3	1	1	1	1	1	1	1	1	20	20	100	100	100	100	100	100	100	100	100	100	100	100	100	100	100	100	20	17	20	20
2	1	1	1	3	3	3	3	2	3	1	1	1	1	4	4	1	1	1	3	1	1	1	1	1	1	3	1	20	20	100	100	100	100	100	100	100	100	100	100	100	100	100	100	100	100	20	17	20	20
2	3	1		2					3	1														3	2		3	60	60	67	33	67	100	67	67	33	67	33	67	60	20	40	60	80	60	60	50	60	60
1	4	2	1	1	1	1	1	1		4	1	1	1	1	4	1	1	1	1	1	1	1	1	1	3	4		80	60	100	67	100	100	100	100	100	100	100	100	60	40	60	60	40	60	60	50	40	80
1	5	2	1	4	2	2	3	3	2	2	2	2	2	3	2	1	1	1	1	2	3	2	2	2	2	1		80	80	67	100	100	67	100	100	67	100	100	100	100	100	80	100	80	100	40	50	40	80
2	1	1	1	3	3	3	3	2	3	1	1	1	1	4	4	1	1	1	3	1	1	1	1	1	1	3	1	20	20	100	100	100	100	100	100	100	100	100	100	100	100	100	100	100	100	20	17	20	20
2	3	3	1	1	2	2	1	1	2	2	1	1	1	3	3	1	1	1	3	1	1	1	1	1	1	3	1	20	20	100	100	100	100	100	100	100	100	100	100	100	100	100	100	100	100	20	17	20	20
2	5	1	1	1	4	1	1	1	1	1	1	1	1	1	1	1	1	1	1	1	1	1	1	1	1	1	1	60	40	100	100	100	100	100	100	100	100	100	100	100	100	100	100	100	100	20	17	20	40
2	5	5	4	3	5	4	3	3	3	4	3	3	3	5	4	2	2	2	2	2	4	2	2	2	4	4	1	40	60	100	100	100	100	100	100	100	100	100	100	100	100	100	100	100	100	20	50	20	40
2	1	1	1	3	3	3	3	2	3	1	1	1	1	4	4	1	1	1	3	1	1	1	1	1	1	3	1	20	20	100	100	100	100	100	100	100	100	100	100	100	100	100	100	100	100	20	17	20	20
1	2	2	1	2	1	1	1	1	1	1	1	1	1	1	1	1	1	1	1	1	1	1	1	1	1	1		80	100	33	67	67	67	67	67	67	100	100	100	60	60	60	60	60	60	60	50	60	80
2	3	3	1	1	2	2	1	1	2	2	1	1	1	3	3	1	1	1	3	1	1	1	1	1	1	3	1	20	20	100	100	100	100	100	100	100	100	100	100	100	100	100	100	100	100	20	17	20	20
2	1	2	2	1	2	2	1	1	3	1	1	2	1	3	3	1	1	1	3	1	1	1	1	1	1	1	1	20	20	100	100	100	100	100	100	100	100	100	100	100	100	100	100	100	100	20	17	20	20
1	3	3	1	3	1	1	1	1	1	1	1	1	1	1	1	1	1	1	1	1	3	1	1	3	1	1		80	80	33	67	67	67	67	67	67	100	100	100	60	60	60	60	60	60	60	67	60	80
2	3	3	1	1	3	2	1	1	4	1	1	3	1	5	5	1	1	1	1	1	1	1	1	1	1	1	1	20	20	100	100	100	100	100	100	100	100	100	100	100	100	100	100	100	100	20	17	20	20
2	1	2	2	1	2	2	1	1	3	1	1	2	1	3	3	1	1	1	3	1	1	1	1	1	1	1	1	20	20	100	100	100	100	100	100	100	100	100	100	100	100	100	100	100	100	20	17	20	20
2	2	4	4	3	4	4	2	2	3	2	2	3	4	2	1	3	1	2	3	2	1	3	1	2	1	1	1	60	60	100	100	100	67	100	100	100	67	100	100	100	80	100	80	60	80	40	67	40	40
2	1	1	1	3	3	3	3	2	3	1	1	1	1	4	4	1	1	1	3	1	1	1	1	1	1	3	1	20	20	100	100	100	100	100	100	100	100	100	100	100	100	100	100	100	100	20	17	20	20
2	3	3	1	1	2	2	1	1	2	2	1	1	1	3	3	1	1	1	3	1	1	1	1	1	1	3	1	20	20	100	100	100	100	100	100	100	100	100	100	100	100	100	100	100	100	20	17	20	20
2	3	3	1	1	3	2	1	1	4	1	1	3	1	5	5	1	1	1	1	1	1	1	1	1	1	1	1	20	20	100	100	100	100	100	100	100	100	100	100	100	100	100	100	100	100	20	17	20	20
2	1	1	1	1	4	3	1	1	1	1	1	1	1	1	4	1	1	1	1	1	1	1	1	1	1	1	1	40	40	100	100	100	100	100	100	100	100	100	100	80	100	100	100	100	80	40	33	40	60
2	1	1	1	1	2	2	1	1	2	1	1	2	1	4	4	1	1	1	3	1	1	1	1	1	1	3	1	20	20	100	100	100	100	100	100	100	100	100	100	100	100	100	100	100	100	20	17	20	20
2	1	1	1	3	3	3	3	2	3	1	1	1	1	4	4	1	1	1	3	1	1	1	1	1	1	3	1	20	20	100	100	100	100	100	100	100	100	100	100	100	100	100	100	100	100	20	17	20	20
2	3	3	1	1	3	1	1	1	1	1	1	1	1	1	1	1	1	1	1	1	3	1	1	1	1	1	1	60	60	67	100	100	100	100	100	100	100	100	100	80	80	80	80	100	100	40	17	20	40
2	2	4	3	2	3	3	4	2	3	2	2	4	3	3	1	2	4	2	1	2	2	1	3	2	1	2	2	60	60	67	100	100	67	100	100	67	100	100	100	60	40	80	80	60	80	40	50	40	80
2	3	3	2	2	2	2	1	2	1	1	2	1	1	3	2	1	2	2	2	3	2	1	1	1	2	1	1	40	20	100	100	100	100	100	100	100	100	100	100	100	100	100	100	100	100	20	17	20	40
2	3	3	1	1	3	2	1	1	4	1	1	3	1	5	5	1	1	1	1	1	1	1	1	1	1	1	1	20	20	100	100	100	100	100	100	100	100	100	100	100	100	100	100	100	100	20	17	20	20
2	4	1	1	1	1	1	1	3	1	1	1	1	1	3	1	1	1	1	1	1	1	1	1	1	1	1	1	40	60	100	100	100	100	100	100	100	100	100	100	80	100	80	80	80	100	40	33	20	40
2	4	3	3	4	4	3	4	2	3	4	1	2	1	1	1	3	2	2	1	1	3	1	1	3	2	2	1	60	80	33	67	33	67	67	33	67	67	67	100	40	60	60	60	40	60	60	50	60	40
2	4	3	1	2	2	1	1	1	1	1	1	1	1	2	3	1	2	2	2	2	3	1	1	1	1	1	1	60	40	100	100	100	100	100	100	100	100	100	100	100	100	100	100	100	100	20	17	20	40
2	1	1	1	3	3	3	3	2	3	1	1	1	1	4	4	1	1	1	3	1	1	1	1	1	1	3	1	20	20	100	100	100	100	100	100	100	100	100	100	100	100	100	100	100	100	20	17	20	20
2	4	3	3	4	4	4	3	3	2	3	2	2	1	1	3	2	1	2	2	1	3	1	1	1	3	3	2	40	60	67	67	67	100	100	100	100	100	100	100	60	80	80	80	80	100	60	67	40	80
2	2	4	3	2	3	3	2	4	2	3	3	2	3	1	1	3	2	2	1	3	2	2	1	2	2	2	2	40	60	67	33	100	67	67	100	67	67	33	67	80	60	60	80	80	60	40	67	40	80
2	3	3	1	1	2	2	1	1	2	2	1	1	1	3	3	1	1	1	3	1	1	1	1	1	1	3	1	20	20	100	100	100	100	100	100	100	100	100	100	100	100	100	100	100	100	20	17	20	20
2	4	4	1	2	2	2	2	2	1	2	2	2	1	3	2	2	2	2	2	2	2	1	1	1	1	1	1	60	40	100	100	100	100	100	100	100	100	100	100	100	100	100	100	100	100	20	17	20	40
2	4	4	2	1	2	2	1	1	1	1	1	1	1	2	2	1	2	2	2	2	3	1	1	1	1	1	1	60	40	100	100	100	100	100	100	100	100	100	100	100	100	100	100	100	100	20	17	20	40
2	3	2	3	1	4	5	1	1	2	1	2	1	1	1	4	1	1	1	1	1	1	1	1	1	1	1	2	60	60	67	100	100	100	100	67	67	100	100	100	80	80	80	60	80	80	40	17	20	60
2	4	2	1	1	3	1	2	1	1	1	1	1	1	1	1	1	1	1	1	1	1	1	1	1	1	1	1	60	60	100	100	100	100	100	100	100	100	100	100	80	80	100	100	100	100	40	33	40	40
2	3	2	1	1	1	2	1	1	1	1	1	1	1		3	1	1	1	1	1	1	1	1	1	1	1	1	60	40	67	67	67	100	100	100	100	100	100	100	80	100	100	60	80	60	40	17	40	60
2	4	5	5	5	5	5	3	3	2	3	2	2	2	5	3	3	2	2	1	2	2	2	1	2	2	2	1	60	40	33	67	67	33	33	67	33	67	100	100	40	40	60	40	20	40	80	67	60	80
2	5	5	1	1	1	1	1		1	1	1	1		3	1	1	1	1	1	1	1	1	5	5	1	1	2	60	60	67	67	67	67	100	100	33	67	100	100	60	40	60	40	60	40	20	17	20	40
2	1	2	1	1	1		3	1	1	1	1	1	1	1	3	1	1	1	1	2	3	1	1	1	1	1	1	60	40	67	100	100	100	100	100	100	100	100	100	100	80	100	100	100	100	40	33	40	100
1	3	5	1	1	1	2	1	1	1	2	1	1	1	1	1	1	1	1	1	1	1	1	1	1	1	1		60	60	100	100	100	100	100	100	100	100	100	100	80	100	80	80	80	80	40	33	20	60
2	5	5	1	4	4	1	1	1	1	4	1	1	1	1	1	1	1	1	1	1	1	1	1	1	1	1	3	60	40	67	100	67	100	100	67	33	67	100	100	40	40	60	60	40	60	40	17	40	40
2	4	4	1	4	4	1	1	1	1	1	1	3	1	4	4	1	1	1	1	1	1	1	4	1	1	1	1	60	60	100	100	100	100	100	100	33	100	100	100	80	80	80	60	60	80	20	17	20	40
2	1	2	2	1	2	2	1	1	3	1	1	2	1	3	3	1	1	1	3	1	1	1	1	1	1	1	1	20	20	100	100	100	100	100	100	100	100	100	100	100	100	100	100	100	100	20	17	20	20
2	1	1	2	2	3	1	1	1	2	1	1	1	1	3	3	1	1	1	1	1	1	1	1	1	1	1	1	20	20	100	100	100	100	100	100	100	100	100	100	100	100	100	100	100	100	20	17	20	20
2	3	3	1	1	2	2	1	1	2	2	1	1	1	3	3	1	1	1	3	1	1	1	1	1	1	3	1	20	20	100	100	100	100	100	100	100	100	100	100	100	100	100	100	100	100	20	17	20	20
2	1	2	2	1	2	2	1	1	3	1	1	2	1	3	3	1	1	1	3	1	1	1	1	1	1	1	1	20	20	100	100	100	100	100	100	100	100	100	100	100	100	100	100	100	100	20	17	20	20
2	3	2	1	1	1	1	1	1	3	1	1	1	1	3	3	1	1	1	1	1	1		1	1	1	1	1	20	20	100	100	100	100	100	100	100	100	100	100	100	100	100	100	100	100	20	17	20	20
1	1	1	1	1	1	3	1	1	1	1	1	1	1	1	3	1	1	1	1	1	1	1	1	1	1	1		80	40	67	67	100	100	67	67	33	67	100	100	60	40	80	80	60	80	40	33	40	40
2	2	1	1	1	2	1	1	1	1	1	1	1	1	4	3	1	1	1	2	1	1	1	1	1	1	1	1	20	20	100	100	100	100	100	100	100	100	100	100	100	100	100	100	100	100	20	17	20	20
2	1	1	1	1	1	1	1	1	1	1	1	1	1	1	4	1	1	1	1	1		1	5	5	4	4	2	60	20	67	67	100	100	100	100	33	100	100	100	80	80	100	80	80	100	20	17	20	40
1	4	4	2	3	5	3	2	1	2	1	2	1	1	1	1	1	1	1	1	1	1	4	4	3	1	2		80	80	33	67	67	100	100	100	100	100	100	100	60	60	60	60	60	60	40	50	60	80
2	3	2	1	1	2	1	1	1	1	1	1	1	1	3	3	1	1	1	1	1	1	1	1	1	1	1	1	20	20	100	100	100	100	100	100	100	100	100	100	100	100	100	100	100	100	20	17	20	20
1	4	4	1	3	4	3	1	1	3	1	1	1	1	3	1	1	1	1	2	1	1	3	3	1	1	1		80	80	67	100	100	100	100	100	100	100	100	100	60	60	60	60	60	60	60	50	40	80
2	3	3	1	1	2	2	1	1	2	2	1	1	1	3	3	1	1	1	3	1	1	1	1	1	1	3	1	20	20	100	100	100	100	100	100	100	100	100	100	100	100	100	100	100	100	20	17	20	20
2	1	1	1	1	3	1	1	3	2	1	1	1	1	3	3	1	1	1	1	1	1	1	1	1	1	1	1	20	20	100	100	100	100	100	100	100	100	100	100	100	100	100	100	100	100	20	17	20	20
1	4	4	2	3	5	4	2	2	3	2	1	1	1	3	2	1	2	1	2	3	2	5	4	3	2	2		80	80	67	100	67	100	100	100	100	100	100	100	60	60	60	60	60	60	60	67	60	100
1	4	4	2	3	4	4	2	2	4	3	2	2	2	2	2	2	2	2	2	3	3	4	4	4	3	3		80	80	67	100	100	100	100	100	100	100	100	100	60	60	60	60	60	60	60	67	60	80
2	1	1	1	1	4	1	1	1	1	1	1	1	1	3	2	1	1	1	1	1	1	1	1	1	1	1	1	60	40	67	100	100	100	100	100	100	100	100	100	80	100	80	80	100	100	60	50	60	80
2	4	3	4	3	4	4	2	3	2	3	2	3	2	3	2	3	2	3	2	3	2	3	2	3	3	2	1	80	40	100	67	100	67	100	67	100	67	100	67	80	60	80	60	40	60	60	67	80	60
2	5	5	2	3	4	4	2	2	2	1	2	2	1	1	1	1	1	1	1	1	1	1	1	1	1	1	3	60	60	100	100	67	100	67	67	67	100	100	67	80	80	60	100	80	80	40	17	20	40
1	4	4	2	4	4	3	2	3	4	2	2	2	2	3	3	2	2	1	3	2	2	5	4	5	4	4		80	80	67	100	100	100	100	100	100	100	100	100	60	60	60	60	60	60	60	67	60	60
2	3				4																						1	40	40	100	100	100	100	100	100	100	100	100	100	100	100	100	100	100	100	20	17	20	20
2	3		3		3	3																					2	40	40	100	100	100	100	100	100	100	100	100	100	100	100	100	100	100	100	20	17	20	20
2	4	4	1	1	5	3	1	1	1	1	1	1	1	4	1	1	1	1	1	1	2	1	1	1	1	1	1	60	60	67	100	100	100	100	100	67	100	100	100	100	100	100	100	100	100	40	17	20	60
2	4	4	3	3	2	1	2	1	1	1	1	2	1	1	1	1	1	1	1	1	2	1	1	1	1	1	1	40	40	100	100	100	100	100	100	100	100	100	100	100	80	100	100	100	100	40	17	20	60
2			3		3																						1	40	40	100	100	100	100	100	100	100	100	100	100	100	100	100	100	100	100	20	17	20	40
2	4	3	1	4	4	2	1	2	1	1	1	1	2	1	1	1	1	2	1	1	1	1	1	1	1	1	1	60	60	67	100	100	100	100	100	67	100	100	100	100	100	80	100	80	100	40	33	20	40
2	2	2	1	1	2	1	1	1	1	1	1	1	1	2	1	1	1	1	1	1	1	1	1	1	1	1	1	20	20	100	100	100	100	100	100	100	100	100	100	100	100	100	100	100	100	20	17	20	20
2					3	3																					1	40	20	100	100	100	100	100	100	67	100	100	100	100	100	100	100	100	100	20	17	20	40
2		4	3	4	4	2	2	1	1	1	1	1	2	1	1	1	1	1	1	1	2	1	1	1	2	1	1	40	60	100	100	100	100	100	100	100	100	100	100	100	100	100	100	100	100	40	33	40	40
2					4	4																					1	40	40	100	100	100	100	100	100	100	100	100	100	100	100	100	100	100	100	40	17	20	60
1	4	5	1	5	5	1	1	1	5	1	1	1		1	1	1	1	1	1	1	1	1	1	1	1	1		80	60	67	67	100	33	100	100	33	67	100	100	40	60	40	40	40	40	40	33	40	60
2	3			3	3	3																					1	40	20	100	100	100	100	100	100	100	100	100	100	100	100	100	100	100	100	20	33	20	40
2	4	4	3	2	3	2	1	2	1	1	1	1	2	1	1	1		1	2	1	1	1	1	1	1	1	1	40	40	100	100	100	100	100	100	67	100	100	100	100	100	80	100	80	80	40	17	20	60
2	5	4	4	5	3	1	1	2	1	1	1	2	2	1	1	1	1	2	1	1	1	2	1	1	2	1	1	60	80	67	100	100	100	100	100	100	100	100	100	100	100	80	100	100	100	40	17	40	60
2					4	4	3																				1	40	40	100	100	100	100	100	100	100	100	100	100	100	100	100	100	100	100	20	17	20	40
1	4	4	1	4	5	4	1	1	1	3	1	2	1	1	3	1	1		1	1	1	1	1	1	1	1		60	40	100	100	100	100	100	67	33	100	100	100	60	60	80	80	80	80	20	17	20	40
2	4	5	1	3	2	1	1	2	1	4	1	1	1	1	1	1	1	1	1	1	1	1	1	1	1	1	2	40	60	100	100	100	100	100	100	100	100	100	100	100	100	100	100	80	100	20	17	20	60
2			3		3																						1	40	40	67	100	100	100	100	100	100	100	100	100	100	100	100	100	100	100	20	33	20	20
2	4	2	3	4	4	1	2	1	4	1	1	2	1	1	1	1	1	1	2	1	1	1	2	1	1	1	1	60	80	100	100	100	100	100	100	100	100	100	100	100	100	100	100	100	100	20	33	20	60
2			3		3	3																					1	40	40	100	100	100	100	100	100	100	100	100	100	100	100	100	100	100	100	20	17	20	20
2			3		3	4																					2	40	40	100	100	100	100	100	100	100	100	100	100	100	100	100	100	100	100	20	17	20	20
2	1	1	1	1	5	5	1	1	1		1	1	1	3	1	1	1	1	1	1		1	4	1	3	3	1	60	60	100	100	100	100	100	100	100	100	100	100	100	80	100	80	80	100	20	17	20	40
1	1	1	1	1	1	1	1	1	5	3	3	1	1	1	1	1	1	1	1	1	1	1	5	4	4	4		80	60	67	67	33	33	100	100	33	100	100	100	40	60	60	40	40	40	60	50	60	80
2	3	1	1	1	3	1	1	1	1	1	1	1	1	1	1	1	1	1	1	1	1	1	1	2	1	1	1	60	60	67	100	100	100	100	100	100	100	100	100	100	100	100	100	80	100	20	17	40	40
2	1	1	1	1	1	1	1	2	1	1	1	1	2	1	3	1	1	1	1	1	3	1	1	1	1	1	2	40	60	67	100	100	100	100	100	100	100	100	100	80	100	100	100	100	100	40	33	40	60
1	3	3	1	1	3	1	1	1	1	1	1	1	1	1	3	1	1	1	1	1	1	1	1	1	1	1	1	80	80	67	67	100	100	100	100	67	100	100	100	60	80	80	80	60	60	60	67	40	80
2	1	1	1	1	1	1	1	1	1	4	5	4	1	1	1	1	1	1	1	1	1	1	1	1	4	4	1	80	60	67	67	67	67	100	100	33	100	100	100	60	60	80	60	80	60	40	33	40	60
2	1	1	1	1	1	1	1	1	1	1	1	1	1	3	5	1	1	1	1	1	1	1	1	1	1	1	2	40	60	67	100	100	100	100	100	100	100	100	100	100	100	100	80	100	100	40	33	40	60
2			3		5									5	5													60	60	100	100	100	100	100	100	67	100	100	100	60	60	60	60	80	80	60	50	60	80
1	5	4	3	4			4	4	4	5	3	3	2	3	3	3			3		3			3	3	3		100	60	33	33	33	33	67	100	33	67	100	67	20	20	20	20	20	20	100	67	80	100
2	4	3	3	2	4	4	3	3	3	3	2	2	1	3	3	2	2	2	3	2	3	1	1	1	3	4	1	80	80	33	100	100	100	100	33	67	100	100	100	60	40	60	60	40	60	40	50	60	80
2	4	4	1	1	1	2	1	1	3	1	1	2	3	1	1	1	1	1	1	4	1	1	1	1	3	4	3	60	80	100	100	67	100	100	100	100	100	100	100	80	80	100	80	80	100	40	33	40	40
2	5	5	1	1	2	1	1	1	5	4	1	1	1	1	1	1	1	1	1	1	1	1	1	1	1	4	3	80	80	67	100	100	100	100	100	67	100	100	100	80	80	80	80	100	100	40	33	40	60
2	5	4	1	3	3	1	1	1	5	4	1	1	2	1	1	1	1	1	1	4	4	1	1	1	2	1	2	80	60	33	100	67	100	100	67	67	100	100	100	100	100	100	100	100	100	40	67	40	100
2	5	5	1	1	5	4	2	3	5	4	4	3	3	5	5	1	1	2	5	4	4	3	1	3	5	4	2	80	80	67	100	100	100	100	100	100	100	100	100	100	80	100	100	80	100	40	17	20	100
2	5	4	1	2	3	4	2	3	4	5	5	4	3	5	4	1	1	1	4	5	5	4	1	2	5	4	2	60	40	100	100	100	100	100	100	100	100	100	100	80	100	100	80	100	100	20	17	20	40
2	5	5	2	4	2	2	2	1	4	5	2	2	2	2	2	2	1	1	1	1	1	1	1	4	2	2	4	80	60	67	100	67	67	100	100	67	100	100	100	80	80	80	100	100	100	20	33	40	60
1	5	5	1	2	3	3	1	1	5	4	2	1	3	1	1	1	1	1	1	1	1	1	1	4	2	2		100	80	67	67	100	67	100	100	67	100	100	100	100	100	60	80	80	80	40	67	40	100
1	5	4	1	1	3	2	1	1	4	4	3	1	1	1	1	1	4	1	1	1	1	1	1	4	2	2		80	60	33	100	100	67	100	100	67	100	100	100	100	100	100	100	100	60	40	67	40	100
2	5	5	1	2	3	4	3	3	5	5	4	4	3	5	5	1	2	2	4	5	5	4	2	3	4	5	2	60	60	100	100	100	100	100	100	100	100	100	100	100	100	100	100	100	100	20	17	20	20
2	5	5	1	1	4	1	1	1	5	4	4	1	1	1	1	1	1	1	4	1	1	1	1	4	2	2	3	80	60	33	67	100	67	100	100	67	100	100	100	100	100	100	100	100	100	60	67	60	100
2	5	5	1	1	3	2	1	1	4	4	4	1	1	1	1	1	2	1	2	1	2	5	1	1	2	3	3	80	60	33	67	67	67	100	100	67	100	100	100	100	100	100	80	80	100	40	83	60	100
2	5	5	1	1	2	1	1	1	5	4	3	1	1	1	1	1	1	1	1	1	1	4	1	1	3	3	3	80	60	33	67	67	67	100	100	67	100	100	100	100	100	100	100	100	80	60	67	60	80
1					5									5						4								40	80	67	100	100	67	67	100	67	67	67	67	80	60	100	80	80	80	60	50	40	60
1														4	4					5								60	80	100	100	100	100	100	100	100	100	100	100	80	60	80	60	60	80	60	67	40	100
2	3	4	1	1	1	1	1	1	1	1	1	1	1	1	1	1	1	1	1	1	3	1	1	1	1	1	1	60	60	67	100	100	100	100	100	100	100	100	100	100	80	100	100	100	80	40	33	40	60
1	1	1	1	1	4	1		1	1	1	1	1	1	1	3	1	1	1	1	1	1	1	1	1	1	1		80	80	67	100	100	100	100	100	100	100	100	100	100	100	100	100	80	100	60	50	40	60
2	5	5	1	1	4	5	5	4	5	5	4	3	3	5	4	1	2	2	4	5	5	4	2	3	4	5	2	80	80	67	100	100	100	100	100	100	100	100	100	80	80	100	80	100	100	60	33	40	80
2	5	5	2	3	5	4	4	5	4	3	5	5	3	4	5	5	3	3	5	4	3	3	2	5	4	3	1	100	80	33	67	67	67	100	67	67	100	100	100	60	80	80	40	60	80	60	67	40	100
2	2	3	4	2	3	5	5	3	5	3	2	4	5	4	4	2	2	4	5	4	4	5	1	4	3	4	2	100	80	33	67	67	33	67	67	67	100	100	100	60	80	60	60	80	80	40	50	40	100
2	5	5	2	2	3	4	5	5	4	3	5	4	4	5	4	2	3	5	4	4	5	5	2	4	5	5	2	80	60	67	67	100	67	100	100	100	100	100	100	60	40	60	40	60	80	40	50	40	100
2	5	5	2	1	4	4	5	5	4	3	4	5	4	5	4	2	2	3	5	5	4	3	2	4	5	3	1	80	80	67	100	100	67	100	100	67	100	100	100	60	80	80	80	60	80	40	33	60	100
2	5	5	3	1	1	1	1	1	4	5	3	1	1	1	1	1	1	1	1	1	2	1	2	1	2	2	3	80	80	33	67	67	67	100	100	67	100	100	100	100	100	100	100	100	100	80	67	40	100
1	5	5	1	1	3	2	2	1	5	5	4	2	3	1	1	2	3	1	1	1	1	5	2	1	4	4		80	80	33	67	67	67	100	67	67	100	100	100	100	100	100	100	100	100	40	67	60	100
1	5	5	1	3	3	2	1	1	5	5	4	1	1	1	1	1	4	1	1	1	1	3	3	1	4	4		80	100	33	67	67	67	100	67	67	100	100	100	100	100	80	100	100	80	40	67	60	100
1	4	5	3	3	4	2	2	1	1	2	1	1	1	4	2	1	1	1	4	1	1	1	1	1	2	2		80	40	67	100	67	67	100	67	33	33	33	100	40	40	60	80	80	100	20	33	40	60
1	5	4	2	4	3	4	2	1	1	1	2	1	1	3	3	1	1	2	1	1	1	2	1	1	3	3		80	40	67	100	67	67	100	67	33	67	100	100	60	60	100	40	60	100	40	67	60	80
2	3	3	3	2	4	2	2	2	3	3	2	2	2	1	1	1	1	1	2	2	2	1	1	2	2	2	1	80	60	33	67	67	100	100	67	100	100	100	100	80	80	60	80	60	60	20	50	40	100
1	4	4	1	1	4	1	1	1	1	1	1	1	1	1	1	1	1	1	1	1	1	1	1	1	1	1		60	40	67	100	100	67	100	100	33	100	100	100	60	60	80	80	80	60	20	50	40	80
	5	3	1	1	1	1	1	1	1	1	4	1	1	1	1	1	1	1	1	1	1	1	1	1	1	1		60	80	67	100	100	100	100	100	100	100	100	100	100	80	100	100	100	100	40	67	40	100
1	4	4	1	1	3	3	3	3	3	3	3	3	3	2	2	1	1	1	1	1	3	1	1	1	3	3		60	40	67	67	100	100	100	100	100	100	100	100	20	20	20	40	40	40	60	67	60	80
2	2	2			4				3	3	2	3			3												1	80	80	33	67	67	100	100	100	67	100	100	100	60	40	80	60	40	80	20	33	40	80
1	4	4	3	3	4	5	4	4	4	5	5	4	4	5	5	4	4	4	5	3	5	4	3	3	5	5		100	40	67	100	67	100	100	67	67	100	100	100	40	40	60	40	40	60	40	33	40	80
2	4	3	2							5				5	5									3			2	60	60	67	100	100	100	100	100	100	100	100	100	80	60	80	80	80	100	20	50	40	60
2	3	4	2	2	4	3	3	2	1	3	1	2	1	1	1	1	1	1	2	2	3	1	1	1	1	1	2	60	60	67	100	100	100	100	67	100	100	100	100	60	80	100	80	80	100	20	33	40	80
1		5			3																							60	20	100	100	100	100	100	100	100	100	100	100	100	100	100	100	100	100	20	17	20	60
2	4	4	3	2	4	4	3	4	3	4	4	4	2	4	4	2	2	2	3	1	1	1	1	1	2	2	1	60	60	100	100	100	100	100	100	100	100	100	100	80	80	80	80	80	80	20	17	20	40
2	4	4	1	2	2	2	3	3	4	4	2	2	1	2	2	1	1	1	1	1	1	1	1	1	2	2	3	60	80	67	100	100	100	100	100	100	100	100	100	100	80	80	100	100	100	40	33	60	100
2	3																										1	60	80	67	100	67	100	100	100	100	100	100	100	80	80	80	80	80	80	40	33	40	60
2	4	4	3	3	2	3	3	3	3	4	4	4	3	4	4	2	2	2	4	2	2	1	1	1	3	3	1	60	60	100	100	100	100	100	100	100	100	100	100	100	100	100	100	100	100	20	17	20	40
1	3	3	1	2	1	2	3	2	3	1	3	1	2	1	1	1	1	1	1	2	3	3	2	3	4	4		80	80	67	67	100	67	67	67	100	67	67	33	60	60	60	60	60	60	40	67	60	100
2	4	3		3	3	3																					2	80	60	33	67	100	100	100	67	67	33	33	33	60	80	100	80	100	100	20	33	40	80
2	2	2	2	3	3	3	3	4	2	3	3	3	1	1	2	2	2	2	2	2	1	1	1	1	1	3	1	60	60	67	100	100	100	100	100	100	100	100	100	100	100	100	100	100	100	60	50	40	80
1	4	4	1	1	2	2	1	1	1	1	2	1	2	1	1	1	1	1	1	1	1	1	1	1	2	3		80	60	33	67	100	100	100	33	33	67	67	100	40	40	40	40	40	40	60	50	40	100
1	3	3	1	1	2	2	1	1	1	2	2	1	1	1	1	1	1	1	1	1	1	1	1	1	2	2		80	60	33	67	100	100	100	100	67	100	100	100	40	40	60	40	40	60	40	50	40	100
1				2				2				2																100	60	33	100	100	100	100	67	100	100	100	100	60	80	60	80	80	80	20	50	20	100
1	4	3	1	1	2	2	1	1	1	1	2	1	1	1	1	1	1	1	2	1	1	1	1	1	3	3		80	60	33	67	100	67	100	100	33	67	100	100	40	60	60	40	60	60	60	50	40	80
2	4	4	3	1	4	4	1	1	3	4	4	1	2	2	1	1	1	1	2	1	3	1	1	4	3	3	1	80	60	33	100	100	100	100	67	100	100	100	100	40	80	60	60	80	80	40	33	20	100
2	3	2																									1	60	60	67	100	100	100	100	100	100	100	100	100	80	100	100	80	80	100	20	33	20	40
1	4	4	1	3	2	3	3	4	4	4	4	2	3	1	1	1	2	2	2	3	4	1	1	2	3	3		80	80	67	100	67	67	100	67	67	100	100	100	60	60	60	40	40	40	60	67	80	100
1	3	4	2	2	3	3	2	2	3	2	3	2	2	2	2	2	1	1	3	1	2	1	1	3	4	3		60	60	67	100	100	100	100	100	100	100	100	100	80	60	100	60	80	100	20	17	20	60
1	4	5			5																							60	80	67	100	100	100	100	100	67	100	100	100	60	80	80	80	80	80	20	50	40	60
2	3	4	4	5	4	4	3	3	4	4	4	4	3	3	3	4	4	3	4	4	5	4	4	4	3	4	1	80	60	67	100	67	67	67	100	67	100	67	67	60	80	80	80	60	80	60	50	60	60
2	3	3	4	3	4	4	5	3	3	3	2	3	3	3	3	3	2	2	3	3	4	3	4	4	3	3	2	60	40	67	67	100	67	67	100	100	67	67	67	60	80	60	60	60	40	60	50	60	60
2	3	3	4	4	2	3	3	4	3	3	3	2	2	3	3	4	3	3	2	2	3	3	3	4	3	3	2	60	60	67	33	67	67	67	67	100	67	67	67	60	80	80	60	60	80	60	67	60	60
2	4	3	3	2	3	3	4	4	3	3	2	2	2	2	4	3	3	4	4	3	3	3	3	4	4	3	2	60	60	67	67	100	67	67	33	67	67	100	67	60	80	80	60	80	80	60	50	60	60
2	4	3	4	5	3	3	4	4	4	3	3	5	4	4	3	3	3	4	4	4	2	3	3	4	4	5	1	60	60	67	67	33	67	67	100	67	67	67	100	60	60	80	80	80	60	60	67	60	60
1	4	3	5	4	4	3	3	2	3	4	4	3	3	3	4	4	4	4	3	3	2	3	3	3	4	4		60	40	67	67	100	67	67	33	67	67	100	67	60	60	80	60	80	80	60	50	40	60
1	3	3	5	4	4	3	4	4	4	3		3	2	3	4	4	3	3	5	4	4	4	3	3	4	4		60	60	67	67	100	100	67	67	33	67	67	67	60	80	60	60	80	80	60	67	60	60
1	3	4	4	5	4	3	3	4	4	5	4	4	3	3	3	4	4	5	4	4	4	3	3	4	4	3		60	60	67	67	100	100	67	67	100	67	67	67	60	80	80	60	60	80	60	50	60	60
2	4	3	3	4	4	4	3	3	3	5	4	4	4	3	3	3	4	4	3	3	4	4	4	4	4	3	2	60	40	67	67	100	100	67	67	67	33	67	100	60	80	80	60	60	80	60	67	60	60
1	3	3	4	4	5	3	4	4	5	5	4	4	4	3	3	3	4	4	4	3	3	4	4	5	4	4		60	60	67	67	100	100	67	67	67	33	67	67	60	80	80	60	80	80	60	50	60	80
1	3	4	4	5	4	4	3	3	4	4	5	3	3	4	4	3	3	3	3	4	4	5	4	4	3	4		60	60	67	100	100	67	67	67	33	67	67	67	60	80	80	80	60	80	60	50	60	60
1	3	3	4	4	5	3	4	4	4	3	3	3	4	4	4	5	4	4	4	3	3	4	4	4	3	4		60	40	67	67	100	67	67	67	100	67	67	100	60	80	80	60	100	80	60	67	60	60
2	3	4	4	5	3	4	4	4	4	3	3	5	4	4	4	3	3	4	4	4	5	4	3	4	4	4	2	60	60	67	67	100	100	67	67	67	67	100	67	60	80	80	80	60	80	60	67	60	60
2	3	4	4	4	3	3	4	4	4	5	4	4	3	3	4	4	4	4	4	3	3	4	4	4	3	3	2	60	40	67	100	100	67	67	33	67	67	67	67	60	80	80	60	60	80	60	67	60	60
1	3	3	1	1	1	2	1	1	1	2	2	2	1	1	1	1	1	1	1	1	1	1	1	1	2	2		60	60	67	100	100	100	100	100	67	100	100	100	40	40	40	40	40	40	40	50	40	80
1	4	4	1	1	1	1	1	2	1	2	3	1	1	1	1	1	1	1	2	1	1	1	1	1	3	2		80	60	67	100	100	100	100	100	67	100	100	100	60	60	80	40	40	60	60	50	60	100
1	4	4	1	1	1	1	1	1	1	1	2	1	1	1	1	1	1	1	1	1	1	1	1	1	3	3		80	80	67	100	67	100	100	100	67	100	100	100	40	40	40	40	60	40	60	50	40	80
1	5	5	5	1	1	4	3	4	5	5	5	5	5	1	1	1	3	3	2	5	5	2	1	3	5	5		100	40	33	33	33	67	67	33	33	67	67	67	40	40	40	40	40	40	100	83	80	100
1	3	3	2	4	3	4	4	3	4	4	3	4	3	2	2	2	2	2	2	2	3	2	3	2	2	2		80	80	33	67	67	67	67	67	33	100	100	100	40	40	40	40	20	40	60	67	60	80
1	2	3	1	3	3	2	3	2	2	2	2	3	2	2	2	2	2	2	3	2	2	2	3	2	2	2		80	80	33	100	100	100	100	100	67	67	100	100	60	60	80	60	80	80	40	50	60	100
1	4	3	2	3	3	3	2	3	2	3	2	2	2	2	2	2	2	2	2	2	3	2	3	3	3	3		80	80	33	67	67	67	100	100	67	100	100	100	60	80	80	60	60	40	60	83	80	100
1						5					4		4															60	60	67	67	100	67	33	67	100	67	33	33	100	100	100	100	80	80	40	17	40	40
2	2	2	1	1	2	1	1	1	1	1	1	1	1	1	1	1	1	1	1	1	1	1	1	1	1	1	1	60	60	67	100	100	100	100	100	100	100	100	100	100	100	100	100	100	100	40	33	40	80
1	5	3	1	1	1	1	1	2	1	1	1	1	1	1	1	1	1	1	1	1	3	1	1	1	1	1		60	40	67	100	100	100	100	100	100	100	100	100	100	80	80	100	100	80	40	33	40	40
1	1	1	1	1	4	1	1	1	1	1	1	1	1	3	3	1	1	1	1	1	1	1	1	1	1	1		40	40	100	100	100	100	100	100	100	100	100	100	80	80	100	100	60	80	40	17	20	60
2	3	4	1	1	2	1	1	1	1	1	1	1	2	1	1	1	1	1	1	1	1	1	1	1	1	1	2	60	40	67	100	100	100	100	100	67	100	100	100	80	80	100	80	60	80	40	17	40	40
1	3	2	2	3	2	2	2	1	2	2	2	2	2	1	1	1	1	1	1	2	2	2	1	2	1	1		80	80	67	100	100	67	100	100	100	100	100	100	60	60	80	60	60	60	40	50	40	80
2	2	3	4	4	3	4	2	2	1	4	4	3	2	4	4	1	1	1	3	2	2	1	1	1	2	2	2	60	60	100	100	67	100	100	67	67	100	100	100	80	80	100	100	100	100	20	33	40	60
1	3	3	1	3	2	1	2	3	2	3	2	3	1	3	3	1	1	1	1	1	1	1	1	1	1	2		80	60	67	100	67	100	100	100	67	100	100	100	60	60	60	60	60	60	40	50	40	60
1														4	4					4								40	80	100	100	100	100	100	100	100	100	100	100	60	80	80	60	80	60	60	50	60	80
1	4	4			4						5			5	5													60	80	67	67	67	100	67	67	67	67	67	67	60	80	60	80	60	80	40	33	40	60
1					5						5			5	5													80	100	100	100	100	100	100	100	100	100	100	100	40	40	60	80	60	40	60	50	80	100
1	5													5	5													80	100	100	100	67	33	33	67	67	67	67	67	80	60	80	80	60	80	60	100	80	80
1	4	4			4									4	4													80	100	100	67	67	33	33	33	67	33	67	67	80	80	60	60	60	80	80	83	100	80
1	4				5						5			5	5													60	80	100	100	100	100	100	100	100	100	100	100	80	60	80	80	60	80	40	67	40	80
1	3														3													80	80	100	100	100	67	33	67	33	100	100	100	60	80	80	80	60	80	40	50	60	80
1	4				4									4	4													80	100	67	67	100	67	100	67	67	33	33	67	80	60	80	80	80	60	80	67	40	100
2	5				5		4				4	4											4					60	60	67	100	100	100	100	100	67	100	100	100	60	80	60	80	80	80	60	33	40	60
1	4	4			5									4	4													60	80	100	100	100	100	100	100	100	100	100	100	80	60	80	80	100	80	40	50	40	80
1					2																							80	40	67	100	67	67	67	67	100	67	67	67	60	40	60	60	40	60	60	50	40	60
2	4				5						4																	80	60	67	100	100	67	100	100	67	67	100	100	80	60	80	60	80	80	80	50	60	60
1	5	5		4	5																		4					60	80	100	100	100	100	100	100	100	100	100	100	80	80	80	80	80	80	40	33	40	80
2	5	5			5	4				4	4			4	4													60	60	67	100	100	100	100	100	67	100	100	100	80	60	80	80	80	80	60	67	40	80
2					4																							60	60	100	100	100	100	100	100	100	100	100	100	80	100	80	80	80	100	20	17	20	40
2	4										4													4				60	80	100	100	100	100	100	100	100	100	100	100	100	100	100	80	80	80	40	33	40	40
2	4				4																	3						60	60	100	100	100	100	100	100	100	100	100	100	80	100	80	80	100	80	20	17	20	60
2	3	3	2	1	3	2	1	2	2	2	2	2	2	1	1	1	1	2	1	1	2	1	1	1	2	2		60	60	67	100	100	100	100	100	100	100	100	100	60	60	60	60	60	60	60	50	60	60
2	4	3	2	3	3	3		3	3	3	3	3	3	3	3	3	3	3	3	3	3	3	3	3	3	3		60	60	67	67	67	67	67	67	67	67	67	100	60	80	60	60	80	60	60	50	60	60
1	4	4																						3				80	80	67	100	100	100	100	67	100	100	100	100	100	100	80	100	100	80	40	50	40	80
2	3	3	4	2	3	3	2	2	2	3	2	2	2	4	3	2	1	1	2	2	2	1	2	2	1	2		80	40	67	100	100	100	100	100	100	100	100	100	60	60	80	80	60	80	40	83	40	100
1	5	4	3	4	4	3	4	3	3	4	4	5	4	3	4	3	2	2	1	2	3	2	5	4	3	3		60	40	67	100	100	67	100	67	67	100	67	67	60	40	60	60	40	60	60	50	60	60
1	2	2	1	1	1	1	1	1	2	2	1	2	1	1	1	1	1	1	1	1	1	1	1	1	1	2		80	80	67	100	100	100	100	100	100	100	100	100	100	100	100	100	100	100	40	50	40	60
1	1	1	1	1	1	1	1	1	1	1	1	1	1	1	1	1	1	1	1	1	1	2	4	4	4	4		100	20	100	100	100	100	100	67	100	100	67	100	80	100	80	60	80	60	100	67	80	40
1	3	4	2	3	3	3	3	3	3	3	4	4	2	3	3	3	3	3	3	3	3	3	3	3	3	3		60	60	67	67	67	67	67	67	67	67	67	100	60	60	60	60	60	60	60	50	60	60
2	3	2	2	2	3	3	2	2	3	2	2	2	1	1	2	2	2	3	2	2	1	2	2	1	1	2		40	60	67	67	100	67	100	100	100	67	67	100	60	60	80	80	80	60	60	67	60	60
2	2	2	1	4	2	2	4	3	1	1	1	1	2	1	1	1	1	1	1	1	1	1	1	1	1	1		80	40	100	100	100	100	100	100	100	100	100	100	100	40	100	100	100	100	20	33	40	100
2	3	3	4	2	4	4	2	3	2	4	3	2	4	4	4	3	3	2	2	2	3	2	2	4	4	3		60	20	100	100	100	100	100	100	100	100	100	100	80	80	100	60	80	100	40	33	20	40
2	4	3	4	4	4	4	3	3	4	4	3	3	3	3	3	3	2	2	3	3	3	3	3	3	3	3		80	60	67	67	67	67	67	67	67	67	67	67	80	60	80	60	60	60	60	67	80	80
2	4	3	3	4	4	3	3	4	4	3	3	3	3	4	3	3	3	4	3	3	3	3	3	3	3	3		60	60	67	67	67	67	67	67	67	67	67	100	60	60	60	60	60	60	60	67	60	60
2	1	2	1	1	2	1	2	1	1	2	1	1	1	2	1	1	2	1	1	2	1	1	1	2	1	1		20	40	33	67	33	33	67	33	67	33	67	33	20	40	20	40	20	40	60	50	60	20
2	4	4			3			3		4					4										3			60	40	67	100	67	100	100	67	67	100	100	100	100	100	80	100	100	100	20	67	60	80
2	4	3	1	2	3	2	2	3	2	3	2	3	2	3	2	2	3	2	3	2	3	1	4	2	1	1		60	60	67	33	67	100	67	33	67	67	33	67	60	40	60	80	20	40	60	50	40	40
1	1	2	1	2	1	2	1	2	1	2	1	2	1	2	1	1	2	1	1	1	2	1	1	2	1	1		60	60	33	67	33	67	33	67	33	33	67	33	20	40	20	40	20	40	60	50	40	20
2	1	2	2	1	2	2	1	2	2	1	2	2	1	2	2	1	2	2	2	2	1	2	1	2	1	2		20	20	33	67	33	67	67	67	33	67	67	67	40	20	40	40	40	20	60	50	60	40
2	4	3	4	3	3	2	3	4	3	3	2	3	4	4	3	2	3	3	4	3	4	3	2	3	4	3		60	40	100	100	67	100	67	100	100	67	67	100	80	60	80	80	100	80	20	17	20	60
1	2	2	3		3	3	3	3	3	3	3	3	2	3	3	3	3	3	4	3	3	3	3	3	3	3		60	60	33	67	67	67	67	100	67	67	67	67	40	60	40	40	60	40	80	67	80	60
2	1	2	2	2	1	2	2	1	2	2	1	2	2	2	2	2	1	2	1	2	2	1	1	1	2	2		40	40	33	67	33	67	67	33	67	33	67	67	40	20	40	20	40	20	20	83	20	20
2		3	3	3	2	2	2	3	3	2	2	2	2	3	3	4	3	3	3	2	1	1	2	2	2	2		40	60	33	67	33	33	67	33	67	33	33	33	20	40	40	40	40	40	60	17	100	20
2	4	5	3	4	5	4	3	4	2	4	3	4	5	4	2	3	1	2	2	3	1	2	4	5	2	3		60	40	67	100	100	67	100	67	33	67	33	33	60	40	40	40	20	20	60	33	40	80
2	4	4	3	3	4	4	3	3	3	3	2	2	2	2	2	2	2	2	2	2	2	2	2	4	3	2		40	20	100	67	100	67	67	67	33	67	67	67	80	80	60	80	60	60	40	17	20	80
2	3	1	1	1	1	2	2	2	3	3	3	3	3	3	3	3	3	3	2	2	2	2	2	2	2	2		60	60	33	67	67	67	67	33	33	33	67	33	60	40	40	40	60	40	60	50	60	20
2		3	3	4	3	3	3	3	3	2	2	3	2	1	1	2	3	2	2	2	2	2	3	3	3	3		60	20	67	100	100	67	100	100	67	100	100	100	80	80	80	80	80	80	20	50	40	40
2	5	5	3	4	5	4	5	3	4	5	4	5	4	5	4	5	4	3	4	3	4	4	3	4	5	4		60	60	100	67	100	67	33	67	33	33	67	100	80	80	100	80	100	80	60	17	20	80
1	3	4	1	2	1	1	1	1	2	1	1	1	1	3	4	1	1	1	1	1	1	1	1	2	1	1		80	60	100	100	67	100	100	100	100	100	100	100	60	60	80	80	60	60	60	33	40	60
2	3	4	3	3	4	3	3	3	3	3	3	3	3	3	3	3	3	3	3	3	3	3	4	3	3	3		80	60	67	67	67	67	67	67	67	67	67	67	60	60	60	60	60	60	60	50	60	60
2	3	3	2	2	2	2	3	2	2	2	2	2	2	3	2	2	2	2	3	3	3	3	2	2	2	2		40	60	33	33	33	33	33	33	67	33	33	33	20	40	20	20	60	40	60	17	60	40
1	2	2	2	2	2	3	2	2	2	2	3	2	2	2	2	3	3	2	2	2	3	2	2	2	2	2		40	40	33	67	33	67	33	33	67	33	33	33	40	60	40	40	60	40	60	50	60	20
1	4	3	3	3	3	3	3	3	3	3	3	3	3	3	3	2	4	3	3	2	3	3	4	3	3	3		80	40	67	67	67	67	67	67	67	67	67	67	60	40	60	60	60	60	60	67	60	60
2	4	4	4	2	2	2	3	3	3	4	3	4	3	3	2	2	2	2	4	4	4	2	2	4	4	4		80	40	67	67	100	100	100	100	100	100	100	100	80	60	100	60	60	80	20	33	40	80
1	1	3	2	2	2	2	2	2	3	2	2	2	2	3	2	3	3	3	3	3	2	2	2	3	2	2		40	60	33	67	67	67	67	67	67	33	33	33	20	60	40	20	60	40	40	33	60	20
2	3	4		3		3		2							3										3			60	40	33	67	67	100	100	67	67	100	100	100	80	80	80	100	100	100	20	17	20	80
2	2	2	1	2	1	2	1	1	1	2	2	1	1	1	1	1	1	1	1	1	1	1	1	1	1	1		80	60	100	100	100	100	100	67	100	100	100	100	80	60	60	80	60	60	60	67	60	40
1	1	2	2	1	2	3	3	2	3	3	3	2	2	2	2	3	4	3	3	3	2	3	2	2	2	2		60	40	67	67	33	67	67	33	67	33	67	67	20	80	40	60	60	60	60	33	60	60
2	3	4						3			4				3										3			60	60	67	100	67	67	100	67	67	100	100	100	80	80	100	80	80	80	40	50	40	60
2	5	5	2	3		2	1	2	4	3	2	2	2	4	4	3	2	2	4	4	4	2	1	1	2	1		60	60	67	100	100	67	100	67	67	67	67	100	100	100	80	100	100	80	20	33	40	60
2	4	4	3	3	5	4	4	3	4	4	4	4	3	4	4	3	3	3	4	3	4	3	3	3	4	4		80	80	67	67	67	100	100	67	67	100	100	100	60	80	80	60	80	80	60	67	60	60
1	5	4	4	1	1	1	1	1	1	1	1	1	1	1	1	1	1	1	1	1	1	1	1	1	1	1		80	60	33	67	67	100	100	100	100	100	100	100	40	20	40	40	40	20	80	83	80	40
1	4	4	1	4	1	1	1	1	1	1	4	1	1	1	1	1	1	1	1	1	1	1	1	1	1	1		40	40	100	67	33	67	100	100	67	33	33	33	20	20	40	60	40	60	20	67	20	40
2	4	4	4	3	5	4	4	4	3	4	4	4	3	4	4	3	3	3	4	3	3	3	3	4	4	4		80	80	67	67	67	100	100	67	67	100	100	100	60	40	60	60	80	60	60	67	60	40
1	5	5	4	3	5	4	2	1	2	5	4	5	3	5	4	2	1	2	4	3	5	2	1	1	4	5		60	60	67	100	100	100	100	67	67	100	100	100	60	40	80	40	40	80	40	67	60	80
2	4	4	4	3	4	4	3	4	3	4	4	3	4	4	4	3	3	2	2	2	3	2	2	4	3	4		40	20	67	100	100	100	100	100	67	100	100	100	80	80	80	80	80	100	40	33	40	60
2	4	4	4	3	5	5	4	4	4	5	4	4	3	4	4	3	3	3	3	3	3	3	3	4	4	4		80	80	67	67	67	100	100	100	67	100	100	100	60	40	60	60	40	60	60	67	60	40
2	4	3	4	3	4	4	3	3	3	3	3	3	4	4	4	3	2	2	2	2	3	2	2	3	4	4		40	20	100	100	100	100	100	100	67	100	100	100	100	100	100	80	100	100	40	50	40	40
2	4	4	5	4	5	5	4	4	4	5	4	4	4	5	4	3	3	3	3	3	4	3	3	4	4	4		80	80	67	67	67	100	100	67	67	100	100	67	60	60	40	60	40	40	60	67	60	60
2	5	5	4	3	4	4	2	2	3	4	3	3	3	3	3	3	2	3	3	3	3	2	2	3	3	3		60	40	67	67	100	67	67	67	67	67	67	67	60	80	60	60	60	60	60	50	60	60
2	3	2	3	3	3	3	2	2	3	3	3	3	3	3	3	2	2	2	2	3	3	3	2	1	3	3		60	40	67	67	100	100	100	67	67	67	67	67	60	60	60	60	60	60	60	67	60	60
2	4	2	1	3	3	4	3	3	2	4	1	1	1	1	1	1	1	1	3	1	1	1	1	1	3	1		80	40	67	100	100	100	100	100	67	100	100	100	80	100	100	100	100	100	20	50	20	80
1	4	4	1	1	1	1	1	1	1	1	3	1	1	1	1	1	1	1	1	1	1	1	1	1	2	2		80	60	67	67	67	67	100	100	67	100	100	100	40	60	60	60	60	60	40	50	40	100
2	5	5	1	1	5	5	1	1	5	5	5	5	1	3	3	3	1	3	5	3	5	1	1	2	5	5		60	40	67	100	100	100	100	100	100	100	100	100	100	100	100	100	100	100	20	17	20	80
2	4	1	1	1	1	1	1	1	1	1	3	1	1	1	1	1	1	1	1	1	1	1	1	1	1	1		60	60	100	100	100	100	100	100	100	100	100	100	100	100	100	100	100	100	20	17	20	60
2	5	1	1	1	1	1	1	2	1	1	1	1	1	1	4	1	1	1	1	1	1	1	1	1	1	1		40	40	67	100	100	100	100	100	100	100	100	100	80	100	80	100	100	80	60	33	40	40
2	1	1	1	1	4	1	1	1	1	1	1	1	1	3	3	1	1	1	1	1	3	1	1	1	1	1		60	40	100	100	100	100	100	100	100	100	100	100	100	80	80	100	80	100	40	17	40	60
2	3	4	4	4	3	4	3	3	3	3	2	3	2	2	3	2	2	2	2	2	3	2	2	3	2	2		80	40	67	100	67	67	100	100	67	67	100	100	60	60	60	80	60	60	40	33	40	80
1	1	3	2	2	4	3	2	1	3	2	2	1	2	2	4	3	2	2	1	2	2	2	3	3	3	2		60	60	67	33	67	67	100	67	33	67	33	67	40	60	40	20	40	60	60	33	60	40
2	4	4	2	2	4	2	2	3	2	2	2	2	2	3	3	2	2	2	2	2	3	2	2	2	2	2		60	40	67	67	67	100	67	67	67	67	67	67	40	40	40	40	40	40	20	33	40	60
2	3	4	4	4	3	4	3	3	3	3	2	3	2	2	3	2	2	2	2	2	3	2	2	3	2	2		80	40	67	100	67	67	100	100	67	67	100	100	60	60	60	80	60	60	40	33	40	80
[truncated: 27 more columns]
